# Supplementary material for: Controls on soil microbial community stability under climate change
Source: Front Microbiol. 2013 Sep 5;4:265. doi: 10.3389/fmicb.2013.00265 (PMC3768296; doi:10.3389/fmicb.2013.00265)
Supplement: Supplementary file 1 [file DataSheet1.CSV]

	CA1	CA2	TotalNoSeqs	ConsensusLineage
0	-0.308028998	0.806872348	1	k__Bacteria; p__Proteobacteria; c__Alphaproteobacteria; o__Rhizobiales; f__Rhizobiaceae
3	0.076484004	0.574897987	1	k__Bacteria; p__Proteobacteria; c__Alphaproteobacteria; o__Rickettsiales; f__mitochondria; g__; s__
6	0.272197714	0.349460229	7	k__Bacteria; p__Gemmatimonadetes; c__Gemmatimonadetes
7	-0.544687774	1.154546461	6	k__Bacteria; p__Proteobacteria; c__Alphaproteobacteria; o__Rhizobiales; f__Hyphomicrobiaceae; g__Rhodoplanes; s__
8	0.769713995	-0.26772196	88	k__Bacteria; p__Acidobacteria; c__Acidobacteria-2; o__; f__; g__; s__
9	-2.402187248	-1.298217692	1	k__Bacteria; p__Proteobacteria; c__Deltaproteobacteria; o__Syntrophobacterales; f__Syntrophobacteraceae; g__; s__
10	0.73402333	-0.108409712	1	k__Bacteria; p__Acidobacteria; c__Acidobacteria-5; o__; f__; g__; s__
11	-2.198641326	-3.482433825	1	k__Bacteria; p__Chloroflexi; c__Ktedonobacteria; o__Thermogemmatisporales; f__Thermogemmatisporaceae; g__; s__
12	-0.516569454	0.891405202	1	k__Bacteria; p__Actinobacteria; c__Thermoleophilia; o__Solirubrobacterales; f__Conexibacteraceae; g__; s__
13	-0.29969416	0.605244128	1	k__Bacteria; p__Chloroflexi; c__Ktedonobacteria
14	-1.913057996	-1.299814291	3	k__Bacteria; p__Nitrospirae; c__Nitrospira; o__Nitrospirales; f__Nitrospiraceae; g__Nitrospira; s__
15	1.057587362	-0.385079048	1	k__Bacteria; p__Proteobacteria; c__Deltaproteobacteria; o__Syntrophobacterales; f__Syntrophobacteraceae; g__; s__
16	0.076484004	0.574897987	1	k__Bacteria; p__FCPU426; c__; o__; f__; g__; s__
17	-0.091511744	0.517189494	3	k__Bacteria; p__Acidobacteria; c__Solibacteres; o__Solibacterales; f__Solibacteraceae; g__Candidatus Solibacter; s__
19	-0.256979732	-0.716880425	1	k__Bacteria; p__Cyanobacteria; c__4C0d-2; o__MLE1-12; f__; g__; s__
20	-0.487553599	0.825083721	2	k__Bacteria; p__Proteobacteria; c__Betaproteobacteria
21	0.297243667	0.315626918	1	k__Bacteria; p__Proteobacteria; c__Alphaproteobacteria
23	-1.138345415	0.881208643	1	k__Bacteria; p__Proteobacteria; c__Deltaproteobacteria; o__[Entotheonellales]; f__[Entotheonellaceae]; g__; s__
24	-2.198641326	-3.482433825	1	k__Bacteria; p__Acidobacteria; c__Solibacteres; o__Solibacterales; f__Solibacteraceae; g__Candidatus Solibacter; s__
27	0.333807185	-0.150407966	1	k__Bacteria; p__Acidobacteria
28	-0.195199502	0.511896978	1	k__Bacteria; p__Acidobacteria; c__Acidobacteria-5; o__; f__; g__; s__
29	-0.273780598	0.543339347	7	k__Bacteria; p__Proteobacteria; c__Alphaproteobacteria
30	0.3057224	0.050140768	1	k__Bacteria; p__Proteobacteria; c__Alphaproteobacteria; o__Rhizobiales
31	1.625699358	-1.097968451	1	k__Bacteria; p__Actinobacteria; c__Actinobacteria; o__Actinomycetales
33	-1.138345415	0.881208643	1	k__Bacteria; p__Proteobacteria; c__Alphaproteobacteria; o__Rhizobiales; f__Hyphomicrobiaceae; g__Rhodoplanes; s__
34	-1.125092598	1.812040127	1	k__Bacteria
35	0.958430777	-0.464641049	2	k__Bacteria; p__Chloroflexi; c__Ktedonobacteria; o__Ktedonobacterales; f__Ktedonobacteraceae; g__FFCH10602; s__
37	-1.187537219	0.263299604	5	k__Bacteria; p__Bacteroidetes; c__Bacteroidia; o__Bacteroidales
38	0.986261748	-0.219073131	2	k__Bacteria; p__Acidobacteria
39	1.287942118	-0.885663265	1	k__Bacteria; p__Proteobacteria; c__Deltaproteobacteria; o__Myxococcales
40	0.955491637	-0.418826065	1	k__Bacteria; p__Acidobacteria; c__; o__; f__; g__; s__
42	-2.402187248	-1.298217692	1	k__Bacteria; p__Proteobacteria; c__Alphaproteobacteria; o__Rhodospirillales
43	-0.858867281	0.630153732	2	k__Bacteria; p__Acidobacteria; c__Solibacteres; o__Solibacterales; f__Solibacteraceae; g__Candidatus Solibacter; s__
44	0.47832335	0.110012877	16	k__Bacteria; p__Acidobacteria; c__Acidobacteria; o__Acidobacteriales; f__Koribacteraceae
45	0.9697067	-0.319929918	2	k__Bacteria; p__Chloroflexi; c__Ktedonobacteria; o__JG30-KF-AS9; f__; g__; s__
46	-0.256979732	-0.716880425	1	k__Bacteria
47	-1.125092598	1.812040127	1	k__Bacteria
48	-1.138345415	0.881208643	1	k__Bacteria; p__Actinobacteria; c__Thermoleophilia; o__Solirubrobacterales; f__; g__; s__
49	0.076484004	0.574897987	1	k__Bacteria
50	1.057587362	-0.385079048	1	k__Bacteria; p__Proteobacteria
52	0.694059086	-0.193913331	40	k__Bacteria
54	0.955491637	-0.418826065	1	k__Bacteria
56	0.65507494	-0.229115147	3	k__Bacteria; p__Chloroflexi; c__Bljii12; o__B07_WMSP1; f__FFCH4570; g__; s__
57	-0.090247864	-0.070991219	2	k__Bacteria; p__Chloroflexi; c__Ktedonobacteria
58	-0.141681325	0.501152791	3	k__Bacteria; p__Chloroflexi; c__Ktedonobacteria
59	-0.731176969	1.518257278	1	k__Bacteria; p__OD1; c__SM2F11; o__; f__; g__; s__
60	-0.731176969	1.518257278	2	k__Bacteria; p__Proteobacteria; c__Alphaproteobacteria; o__Caulobacterales; f__Caulobacteraceae; g__; s__
61	-1.963780199	-2.486439062	4	k__Bacteria; p__Actinobacteria; c__Thermoleophilia; o__Gaiellales; f__Gaiellaceae; g__; s__
62	1.625699358	-1.097968451	1	k__Bacteria; p__Acidobacteria; c__Acidobacteria; o__Acidobacteriales; f__Koribacteraceae; g__; s__
63	0.729817697	-0.186527445	3	k__Bacteria; p__Proteobacteria; c__Deltaproteobacteria; o__MIZ46; f__; g__; s__
64	-0.256979732	-0.716880425	1	k__Bacteria; p__Proteobacteria; c__Alphaproteobacteria; o__Rhizobiales
65	-0.226089617	-0.102491724	2	k__Bacteria; p__Proteobacteria; c__Betaproteobacteria
66	0.0728752	-0.218629218	14	k__Bacteria; p__Bacteroidetes; c__Sphingobacteriia; o__Sphingobacteriales; f__Chitinophagaceae; g__; s__
68	0.976976862	-0.406926304	1	k__Bacteria; p__Acidobacteria; c__Acidobacteria; o__Acidobacteriales; f__Koribacteraceae
69	-0.458537743	0.758762239	1	k__Bacteria; p__Acidobacteria; c__Acidobacteria-2; o__; f__; g__; s__
70	0.73402333	-0.108409712	1	k__Bacteria; p__Acidobacteria; c__Chloracidobacteria; o__; f__; g__; s__
72	0.49203151	-0.014066105	1	k__Bacteria
73	1.179861344	-0.603189081	2	k__Bacteria; p__AD3; c__ABS-6; o__; f__; g__; s__
75	-0.516569454	0.891405202	1	k__Bacteria; p__Proteobacteria; c__Alphaproteobacteria; o__Rhizobiales
76	-1.259196818	0.501545226	1	k__Bacteria; p__Bacteroidetes; c__Sphingobacteriia; o__Sphingobacteriales
77	0.49203151	-0.014066105	1	k__Bacteria; p__Proteobacteria; c__Alphaproteobacteria; o__Rhodospirillales; f__Rhodospirillaceae; g__; s__
78	-2.402187248	-1.298217692	1	k__Bacteria; p__Proteobacteria; c__Alphaproteobacteria
79	-0.195199502	0.511896978	1	k__Bacteria; p__Proteobacteria; c__Deltaproteobacteria; o__Syntrophobacterales; f__Syntrophobacteraceae; g__; s__
80	0.265274579	0.17382199	8	k__Bacteria; p__Proteobacteria; c__Alphaproteobacteria; o__Rhodospirillales; f__Rhodospirillaceae; g__; s__
81	1.287942118	-0.885663265	2	k__Bacteria
82	-0.256979732	-0.716880425	1	k__Bacteria
83	0.333807185	-0.150407966	2	k__Bacteria
84	-0.510211189	1.007757238	4	k__Bacteria; p__Actinobacteria; c__Thermoleophilia; o__Solirubrobacterales
86	0.076484004	0.574897987	2	k__Bacteria; p__Bacteroidetes; c__Sphingobacteriia; o__Sphingobacteriales; f__; g__; s__
87	-0.308028998	0.806872348	1	k__Bacteria; p__Proteobacteria; c__Alphaproteobacteria; o__Rhodospirillales; f__Rhodospirillaceae; g__; s__
89	0.976976862	-0.406926304	1	k__Bacteria; p__Proteobacteria; c__Alphaproteobacteria; o__Rhizobiales
90	-0.256979732	-0.716880425	2	k__Bacteria; p__Proteobacteria; c__Deltaproteobacteria
91	-0.195199502	0.511896978	1	k__Bacteria; p__Acidobacteria; c__Acidobacteria; o__Acidobacteriales; f__Acidobacteriaceae
93	0.627470514	-0.210747316	6	k__Bacteria; p__Chloroflexi; c__Anaerolineae; o__SBR1031
94	-1.138345415	0.881208643	1	k__Bacteria; p__Proteobacteria; c__Deltaproteobacteria; o__Bdellovibrionales; f__Bdellovibrionaceae; g__Bdellovibrio
95	0.976976862	-0.406926304	1	k__Bacteria; p__Acidobacteria; c__Acidobacteria; o__Acidobacteriales; f__Koribacteraceae; g__Candidatus Koribacter; s__
97	-0.302494287	0.715305113	4	k__Bacteria; p__Proteobacteria; c__Alphaproteobacteria
98	0.855500096	-0.257668008	2	k__Bacteria; p__Chloroflexi; c__Ktedonobacteria; o__Thermogemmatisporales; f__Thermogemmatisporaceae; g__; s__
99	-0.516569454	0.891405202	3	k__Bacteria; p__Actinobacteria; c__Acidimicrobiia; o__Acidimicrobiales
100	-1.259196818	0.501545226	1	k__Bacteria; p__Chloroflexi; c__Ktedonobacteria
101	1.625699358	-1.097968451	1	k__Bacteria; p__Armatimonadetes; c__Armatimonadia; o__Armatimonadales
102	-0.516569454	0.891405202	1	k__Bacteria; p__Planctomycetes; c__Planctomycetia; o__Gemmatales; f__Gemmataceae
103	0.263826515	0.318817917	1	k__Bacteria; p__Proteobacteria
104	0.3057224	0.050140768	1	k__Bacteria; p__Acidobacteria; c__Solibacteres; o__Solibacterales; f__Solibacteraceae; g__Candidatus Solibacter; s__
106	-0.29969416	0.605244128	1	k__Bacteria; p__Acidobacteria; c__Acidobacteria-6; o__iii1-15; f__; g__; s__
107	-0.731176969	1.518257278	1	k__Bacteria; p__Acidobacteria; c__Acidobacteria; o__Acidobacteriales; f__Koribacteraceae; g__Candidatus Koribacter; s__
108	1.20539007	-0.531450125	1	k__Bacteria; p__Firmicutes; c__Clostridia; o__Clostridiales; f__Clostridiaceae; g__Clostridium; s__
109	0.291162196	0.168686354	2	k__Bacteria; p__Acidobacteria; c__Acidobacteria; o__Acidobacteriales; f__Acidobacteriaceae
110	-0.691207169	1.186449995	5	k__Bacteria; p__Acidobacteria; c__Solibacteres; o__Solibacterales; f__Solibacteraceae; g__Candidatus Solibacter; s__
111	0.076484004	0.574897987	1	k__Bacteria
112	-0.195199502	0.511896978	1	k__Bacteria; p__Proteobacteria; c__Alphaproteobacteria; o__Rhizobiales
113	-1.138345415	0.881208643	1	k__Bacteria; p__Proteobacteria; c__Alphaproteobacteria; o__Rhizobiales; f__Hyphomicrobiaceae; g__Rhodoplanes
114	0.976976862	-0.406926304	1	k__Bacteria; p__Proteobacteria; c__Alphaproteobacteria; o__Rhodospirillales; f__Rhodospirillaceae; g__; s__
115	0.298442298	0.109413561	2	k__Bacteria
116	0.297243667	0.315626918	1	k__Bacteria; p__Proteobacteria
117	0.660034467	-0.184740549	2	k__Bacteria; p__Proteobacteria; c__Deltaproteobacteria; o__Myxococcales
118	-0.798441579	0.819985441	2	k__Bacteria; p__Proteobacteria; c__Alphaproteobacteria; o__Rhizobiales; f__Hyphomicrobiaceae; g__Rhodoplanes; s__
119	0.035758444	0.501780835	13	k__Bacteria; p__Proteobacteria; c__Alphaproteobacteria; o__Rhizobiales
120	0.333807185	-0.150407966	1	k__Bacteria; p__Acidobacteria; c__Solibacteres; o__Solibacterales; f__Solibacteraceae; g__Candidatus Solibacter; s__
121	0.462563266	0.102054833	4	k__Bacteria; p__Proteobacteria; c__Alphaproteobacteria; o__; f__; g__; s__
122	0.529473887	-0.102214922	3	k__Bacteria; p__Elusimicrobia; c__Elusimicrobia; o__FAC88; f__; g__; s__
124	1.20539007	-0.531450125	1	k__Bacteria; p__Proteobacteria; c__Alphaproteobacteria; o__Rhizobiales
125	1.20539007	-0.531450125	1	k__Bacteria; p__Gemmatimonadetes; c__Gemm-1; o__; f__; g__; s__
126	-0.484017311	0.33511579	2	k__Bacteria; p__Chloroflexi; c__Ktedonobacteria
127	0.49203151	-0.014066105	1	k__Bacteria; p__Actinobacteria; c__Acidimicrobiia; o__Acidimicrobiales; f__EB1017; g__; s__
128	-2.402187248	-1.298217692	1	k__Bacteria; p__Proteobacteria; c__Deltaproteobacteria; o__Myxococcales; f__Haliangiaceae; g__; s__
129	0.955491637	-0.418826065	1	k__Bacteria; p__Acidobacteria
130	-1.125092598	1.812040127	1	k__Bacteria; p__Proteobacteria; c__Alphaproteobacteria; o__Rhodospirillales; f__Rhodospirillaceae; g__; s__
131	1.057587362	-0.385079048	1	k__Bacteria
132	1.20539007	-0.531450125	1	k__Bacteria; p__Acidobacteria; c__Acidobacteria; o__Acidobacteriales
133	0.038413726	-0.433644196	2	k__Bacteria; p__Acidobacteria; c__Acidobacteria-6; o__iii1-15; f__; g__; s__
134	-2.198641326	-3.482433825	2	k__Bacteria
135	1.057587362	-0.385079048	2	k__Bacteria; p__Verrucomicrobia; c__[Pedosphaerae]; o__[Pedosphaerales]; f__Ellin515; g__; s__
136	0.076484004	0.574897987	1	k__Bacteria
137	0.886620712	-0.204993846	4	k__Bacteria; p__Acidobacteria; c__Acidobacteria; o__Acidobacteriales; f__Koribacteraceae
138	-0.458537743	0.758762239	1	k__Bacteria; p__Planctomycetes; c__Planctomycetia; o__Gemmatales; f__Gemmataceae; g__; s__
139	0.001423181	0.704923783	2	k__Bacteria; p__Acidobacteria; c__Acidobacteria-2; o__; f__; g__; s__
140	0.333807185	-0.150407966	2	k__Bacteria
141	0.076484004	0.574897987	1	k__Bacteria; p__Proteobacteria; c__Alphaproteobacteria
142	0.291162196	0.168686354	1	k__Bacteria; p__Proteobacteria; c__Alphaproteobacteria; o__Rhizobiales
143	-0.458537743	0.758762239	1	k__Bacteria; p__Proteobacteria; c__Alphaproteobacteria; o__Rhizobiales; f__Hyphomicrobiaceae
144	-0.195199502	0.511896978	1	k__Bacteria; p__Actinobacteria; c__Thermoleophilia; o__Solirubrobacterales; f__Conexibacteraceae
145	-1.125092598	1.812040127	1	k__Bacteria; p__Proteobacteria; c__Alphaproteobacteria; o__Rhizobiales
146	0.045522022	-0.169317362	7	k__Bacteria; p__Verrucomicrobia; c__[Pedosphaerae]; o__[Pedosphaerales]; f__Ellin515; g__; s__
147	0.333807185	-0.150407966	1	k__Bacteria; p__Proteobacteria; c__Alphaproteobacteria; o__Rhizobiales; f__Hyphomicrobiaceae
148	-0.731176969	1.518257278	1	k__Bacteria; p__Proteobacteria; c__Alphaproteobacteria
149	-0.516569454	0.891405202	1	k__Bacteria; p__Proteobacteria
150	-0.308028998	0.806872348	1	k__Bacteria
151	-0.195199502	0.511896978	2	k__Bacteria; p__Proteobacteria
152	-0.195199502	0.511896978	1	k__Bacteria; p__Chloroflexi; c__Ktedonobacteria; o__Thermogemmatisporales
153	-2.198641326	-3.482433825	1	k__Bacteria; p__Proteobacteria; c__Alphaproteobacteria; o__Rhodospirillales; f__Acetobacteraceae
154	0.609659076	-0.050004074	2	k__Bacteria; p__Acidobacteria; c__Acidobacteria; o__Acidobacteriales; f__Koribacteraceae
155	0.010876247	0.541335798	6	k__Bacteria; p__Bacteroidetes; c__Sphingobacteriia; o__Sphingobacteriales; f__Chitinophagaceae; g__; s__
156	-1.259196818	0.501545226	1	k__Bacteria; p__TM6; c__SJA-4; o__; f__; g__; s__
157	-0.731176969	1.518257278	1	k__Bacteria; p__Proteobacteria; c__Alphaproteobacteria; o__Ellin329; f__; g__; s__
158	-1.770266331	-0.208504524	2	k__Bacteria; p__Proteobacteria; c__Alphaproteobacteria; o__Rhizobiales; f__Rhodobiaceae; g__; s__
159	0.333807185	-0.150407966	1	k__Bacteria; p__Acidobacteria; c__Acidobacteria; o__Acidobacteriales; f__Koribacteraceae
160	0.333807185	-0.150407966	1	k__Bacteria; p__Proteobacteria; c__Gammaproteobacteria; o__Xanthomonadales; f__Sinobacteraceae; g__; s__
161	0.076484004	0.574897987	1	k__Bacteria; p__Chloroflexi; c__Ktedonobacteria; o__Thermogemmatisporales
162	0.333807185	-0.150407966	1	k__Bacteria; p__Planctomycetes; c__OM190; o__CL500-15; f__; g__; s__
163	-0.308028998	0.806872348	1	k__Bacteria; p__Proteobacteria; c__Alphaproteobacteria; o__Rhodospirillales; f__Acetobacteraceae; g__; s__
164	-0.516569454	0.891405202	1	k__Bacteria
165	0.088687259	0.371959705	7	k__Bacteria; p__Acidobacteria; c__Solibacteres; o__Solibacterales; f__Solibacteraceae; g__Candidatus Solibacter; s__
166	0.976976862	-0.406926304	1	k__Bacteria; p__Acidobacteria; c__; o__; f__; g__; s__
167	-1.138345415	0.881208643	1	k__Bacteria
169	-0.259868442	0.669197861	4	k__Bacteria; p__Acidobacteria; c__Acidobacteria; o__Acidobacteriales; f__Koribacteraceae; g__; s__
170	1.485596262	-0.909129009	3	k__Bacteria; p__Chloroflexi; c__Ktedonobacteria; o__Thermogemmatisporales; f__Thermogemmatisporaceae; g__; s__
171	0.955491637	-0.418826065	1	k__Bacteria
172	1.057587362	-0.385079048	1	k__Bacteria; p__Bacteroidetes; c__Sphingobacteriia; o__Sphingobacteriales
173	-1.259196818	0.501545226	1	k__Bacteria; p__Proteobacteria; c__Alphaproteobacteria; o__Rhodospirillales; f__Rhodospirillaceae; g__; s__
174	-0.256979732	-0.716880425	2	k__Bacteria; p__Proteobacteria; c__Alphaproteobacteria
175	-0.348960181	0.629623919	9	k__Bacteria; p__Actinobacteria; c__Thermoleophilia; o__Gaiellales; f__Gaiellaceae; g__; s__
177	-2.198641326	-3.482433825	3	k__Bacteria; p__Bacteroidetes; c__Sphingobacteriia; o__Sphingobacteriales; f__Flammeovirgaceae; g__A4; s__
178	0.096168675	0.295589011	2	k__Bacteria; p__Proteobacteria; c__Betaproteobacteria; o__Burkholderiales; f__Oxalobacteraceae; g__Cupriavidus; s__
179	0.3057224	0.050140768	1	k__Bacteria
180	-1.259196818	0.501545226	1	k__Bacteria; p__Chloroflexi; c__Ellin6529; o__; f__; g__; s__
181	0.297243667	0.315626918	1	k__Bacteria; p__Acidobacteria; c__Solibacteres; o__Solibacterales; f__Solibacteraceae; g__Candidatus Solibacter; s__
182	0.297243667	0.315626918	1	k__Bacteria; p__Proteobacteria; c__Alphaproteobacteria; o__Rhodospirillales; f__Rhodospirillaceae; g__; s__
183	-0.726022981	-0.202197617	10	k__Bacteria; p__Proteobacteria; c__Alphaproteobacteria; o__Rhizobiales; f__Hyphomicrobiaceae; g__Rhodoplanes; s__
184	0.152063627	0.085668659	5	k__Bacteria; p__Proteobacteria; c__Alphaproteobacteria; o__Rhodospirillales; f__Rhodospirillaceae; g__; s__
185	0.076484004	0.574897987	1	k__Bacteria; p__Actinobacteria; c__Thermoleophilia; o__Gaiellales; f__AK1AB1_02E; g__; s__
186	-0.5052227	0.756592615	14	k__Bacteria; p__Proteobacteria; c__Alphaproteobacteria; o__Rhizobiales; f__Hyphomicrobiaceae; g__Rhodoplanes; s__
187	0.986261748	-0.219073131	1	k__Bacteria; p__Proteobacteria; c__Gammaproteobacteria; o__Legionellales; f__Coxiellaceae
189	-0.256979732	-0.716880425	1	k__Bacteria; p__Proteobacteria; c__Deltaproteobacteria
190	-2.402187248	-1.298217692	1	k__Bacteria; p__Acidobacteria; c__Acidobacteria-6; o__iii1-15
191	0.957756026	-0.427981677	16	k__Bacteria; p__Proteobacteria; c__Alphaproteobacteria; o__Rhizobiales
192	-2.198641326	-3.482433825	1	k__Bacteria
193	-0.256979732	-0.716880425	1	k__Bacteria; p__Nitrospirae; c__Nitrospira; o__Nitrospirales; f__; g__; s__
194	-2.198641326	-3.482433825	1	k__Bacteria; p__Proteobacteria
195	0.297243667	0.315626918	1	k__Bacteria; p__Acidobacteria; c__Chloracidobacteria; o__; f__; g__; s__
196	-2.402187248	-1.298217692	1	k__Bacteria; p__Proteobacteria; c__Alphaproteobacteria
197	-0.458537743	0.758762239	1	k__Bacteria; p__Actinobacteria; c__Acidimicrobiia; o__Acidimicrobiales; f__EB1017; g__; s__
198	-0.256437465	0.700542774	3	k__Bacteria; p__Proteobacteria; c__Alphaproteobacteria; o__Rhodospirillales; f__Acetobacteraceae
199	0.076484004	0.574897987	1	k__Bacteria; p__Acidobacteria; c__Acidobacteria; o__Acidobacteriales; f__Koribacteraceae
200	-0.274303256	0.33976044	32	k__Bacteria; p__Acidobacteria; c__Acidobacteria-6; o__iii1-15; f__; g__; s__
201	-2.402187248	-1.298217692	1	k__Bacteria
202	0.699483151	-0.139724997	3	k__Bacteria; p__Acidobacteria; c__Acidobacteria; o__Acidobacteriales; f__Koribacteraceae
204	0.73402333	-0.108409712	1	k__Bacteria
205	1.20539007	-0.531450125	1	k__Bacteria; p__Acidobacteria; c__Acidobacteria-6; o__iii1-15; f__; g__; s__
206	-2.402187248	-1.298217692	1	k__Bacteria; p__OD1; c__SM2F11; o__; f__; g__; s__
207	-0.026970153	-1.53148946	3	k__Bacteria; p__Chloroflexi; c__Ktedonobacteria; o__Thermogemmatisporales
208	1.625699358	-1.097968451	1	k__Bacteria; p__Acidobacteria; c__Acidobacteria; o__Acidobacteriales; f__Koribacteraceae; g__; s__
209	-0.033752618	0.71348054	2	k__Bacteria; p__Proteobacteria; c__Alphaproteobacteria; o__Rhizobiales; f__Bradyrhizobiaceae
210	0.020131967	-0.200626754	2	k__Bacteria; p__Proteobacteria; c__Gammaproteobacteria; o__Pseudomonadales; f__Pseudomonadaceae; g__Pseudomonas
211	1.287942118	-0.885663265	1	k__Bacteria; p__Acidobacteria; c__S035; o__; f__; g__; s__
213	0.674374779	-0.108196347	2	k__Bacteria; p__Acidobacteria; c__Acidobacteria; o__Acidobacteriales; f__Koribacteraceae
214	0.976976862	-0.406926304	1	k__Bacteria; p__Cyanobacteria; c__4C0d-2; o__SM1D11; f__; g__; s__
215	-1.021404863	0.577877006	4	k__Bacteria; p__Proteobacteria; c__Betaproteobacteria; o__SC-I-84; f__; g__; s__
216	-2.402187248	-1.298217692	1	k__Bacteria
217	-0.29969416	0.605244128	1	k__Bacteria; p__Proteobacteria; c__Alphaproteobacteria; o__Rhizobiales
218	0.076484004	0.574897987	1	k__Bacteria; p__Chloroflexi; c__Ktedonobacteria
219	0.076484004	0.574897987	1	k__Bacteria; p__Verrucomicrobia; c__[Pedosphaerae]; o__[Pedosphaerales]
220	-1.138345415	0.881208643	1	k__Bacteria
223	-0.195199502	0.511896978	1	k__Bacteria
224	1.20539007	-0.531450125	1	k__Bacteria; p__Acidobacteria; c__Acidobacteria; o__Acidobacteriales
225	1.287942118	-0.885663265	1	k__Bacteria; p__Acidobacteria; c__Acidobacteria; o__Acidobacteriales; f__Koribacteraceae; g__; s__
226	0.297243667	0.315626918	1	k__Bacteria; p__Proteobacteria; c__Alphaproteobacteria; o__Ellin329; f__; g__; s__
227	-1.125092598	1.812040127	1	k__Bacteria
228	0.73402333	-0.108409712	1	k__Bacteria; p__Chloroflexi; c__Ktedonobacteria
229	-1.125092598	1.812040127	1	k__Bacteria; p__Proteobacteria; c__Betaproteobacteria; o__Ellin6067; f__; g__; s__
230	-0.308028998	0.806872348	1	k__Bacteria; p__Actinobacteria; c__Thermoleophilia; o__Gaiellales; f__Gaiellaceae; g__; s__
231	0.333807185	-0.150407966	1	k__Bacteria; p__Proteobacteria
232	0.317417102	-0.327066878	291	k__Bacteria; p__Acidobacteria; c__Acidobacteria-5; o__; f__; g__; s__
233	0.263826515	0.318817917	1	k__Bacteria
234	-0.29969416	0.605244128	1	k__Bacteria; p__Acidobacteria; c__Acidobacteria-6; o__iii1-15; f__; g__; s__
235	-0.308028998	0.806872348	1	k__Bacteria
237	0.291162196	0.168686354	1	k__Bacteria; p__Proteobacteria; c__Alphaproteobacteria; o__Rhizobiales; f__Hyphomicrobiaceae
238	-0.458537743	0.758762239	1	k__Bacteria; p__Planctomycetes; c__Phycisphaerae; o__; f__; g__; s__
239	1.20539007	-0.531450125	1	k__Bacteria; p__Acidobacteria; c__Acidobacteria-6; o__iii1-15; f__; g__; s__
240	0.955491637	-0.418826065	1	k__Bacteria
241	-0.731176969	1.518257278	1	k__Bacteria; p__Actinobacteria; c__Actinobacteria; o__Actinomycetales
242	-0.458537743	0.758762239	2	k__Bacteria; p__Actinobacteria; c__Actinobacteria; o__Actinomycetales; f__Micromonosporaceae
244	0.986261748	-0.219073131	1	k__Bacteria; p__Proteobacteria; c__Deltaproteobacteria; o__Myxococcales; f__; g__; s__
245	-0.017933823	0.462031023	2	k__Bacteria; p__Acidobacteria; c__Acidobacteria; o__Acidobacteriales
246	-2.198641326	-3.482433825	1	k__Bacteria; p__Acidobacteria
247	-0.516569454	0.891405202	1	k__Bacteria; p__Proteobacteria; c__Alphaproteobacteria
249	-0.308028998	0.806872348	2	k__Bacteria; p__Proteobacteria; c__Deltaproteobacteria; o__Syntrophobacterales; f__Syntrophobacteraceae; g__Syntrophobacter; s__
250	1.20539007	-0.531450125	1	k__Bacteria; p__Planctomycetes; c__Planctomycetia; o__Gemmatales; f__Gemmataceae; g__; s__
251	-1.138345415	0.881208643	1	k__Bacteria; p__Proteobacteria; c__Alphaproteobacteria
252	0.792592893	-0.285018173	2	k__Bacteria; p__Verrucomicrobia; c__[Spartobacteria]; o__[Chthoniobacterales]; f__[Chthoniobacteraceae]
255	0.562138371	-0.293910156	136	k__Bacteria; p__Acidobacteria; c__Solibacteres; o__Solibacterales; f__Solibacteraceae; g__Candidatus Solibacter; s__
256	0.076484004	0.574897987	1	k__Bacteria; p__Acidobacteria; c__Acidobacteria; o__Acidobacteriales
257	-2.402187248	-1.298217692	1	k__Bacteria
258	-0.29969416	0.605244128	1	k__Bacteria; p__Proteobacteria; c__Alphaproteobacteria; o__Rhizobiales; f__Hyphomicrobiaceae; g__Rhodoplanes; s__
259	-0.195199502	0.511896978	1	k__Bacteria
260	-1.259196818	0.501545226	1	k__Bacteria; p__Proteobacteria; c__Alphaproteobacteria; o__Rhizobiales
261	0.49203151	-0.014066105	1	k__Bacteria; p__Proteobacteria; c__Deltaproteobacteria; o__Bdellovibrionales; f__Bdellovibrionaceae; g__Bdellovibrio; s__
262	0.49203151	-0.014066105	1	k__Bacteria
263	0.333807185	-0.150407966	1	k__Bacteria; p__Acidobacteria; c__Acidobacteria-6; o__iii1-15; f__; g__; s__
264	-0.458537743	0.758762239	1	k__Bacteria; p__Bacteroidetes; c__Sphingobacteriia; o__Sphingobacteriales; f__Chitinophagaceae; g__; s__
265	-2.198641326	-3.482433825	1	k__Bacteria; p__Acidobacteria; c__S035; o__; f__; g__; s__
266	0.076484004	0.574897987	1	k__Bacteria
267	0.333807185	-0.150407966	1	k__Bacteria; p__Acidobacteria; c__Acidobacteria-5; o__; f__; g__; s__
268	-2.198641326	-3.482433825	1	k__Bacteria; p__Bacteroidetes; c__Sphingobacteriia; o__Sphingobacteriales; f__Chitinophagaceae; g__Segetibacter; s__
269	-0.819545838	1.068381916	3	k__Bacteria; p__Proteobacteria; c__Alphaproteobacteria; o__Rhodospirillales
271	-1.259196818	0.501545226	1	k__Bacteria; p__Proteobacteria; c__Alphaproteobacteria
272	-2.198641326	-3.482433825	1	k__Bacteria; p__Proteobacteria; c__Betaproteobacteria
273	1.17276474	-0.635371156	2	k__Bacteria; p__Nitrospirae; c__Nitrospira; o__Nitrospirales; f__; g__; s__
275	-2.198641326	-3.482433825	1	k__Bacteria; p__Proteobacteria; c__Gammaproteobacteria; o__Xanthomonadales; f__Sinobacteraceae; g__; s__
276	-1.138345415	0.881208643	1	k__Bacteria; p__Proteobacteria; c__Alphaproteobacteria; o__Rhizobiales
277	0.986261748	-0.219073131	1	k__Bacteria; p__Nitrospirae; c__Nitrospira; o__Nitrospirales; f__; g__; s__
278	0.291162196	0.168686354	1	k__Bacteria; p__GAL15; c__; o__; f__; g__; s__
279	0.076484004	0.574897987	1	k__Bacteria; p__Proteobacteria; c__Alphaproteobacteria; o__Ellin329; f__; g__; s__
280	-0.29969416	0.605244128	1	k__Bacteria; p__Proteobacteria; c__Alphaproteobacteria; o__Rhizobiales
281	0.73402333	-0.108409712	1	k__Bacteria; p__Acidobacteria; c__Chloracidobacteria; o__; f__; g__; s__
282	0.412919348	-0.082237036	2	k__Bacteria
284	-0.170542783	0.649884622	7	k__Bacteria; p__Nitrospirae; c__Nitrospira; o__Nitrospirales; f__; g__; s__
285	1.20539007	-0.531450125	1	k__Bacteria; p__Acidobacteria; c__Acidobacteria-2; o__; f__; g__; s__
286	-2.198641326	-3.482433825	1	k__Bacteria; p__Proteobacteria; c__Alphaproteobacteria; o__Rhizobiales
287	-2.402187248	-1.298217692	1	k__Bacteria; p__WS3; c__PRR-12; o__Sediment-1; f__PRR-10; g__; s__
288	0.291162196	0.168686354	1	k__Bacteria; p__Proteobacteria; c__Alphaproteobacteria; o__Rhodospirillales; f__Rhodospirillaceae; g__; s__
289	-0.195199502	0.511896978	2	k__Bacteria; p__Bacteroidetes; c__Sphingobacteriia; o__Sphingobacteriales; f__Chitinophagaceae; g__; s__
290	-1.193756579	-0.278693103	4	k__Bacteria; p__Bacteroidetes; c__Sphingobacteriia; o__Sphingobacteriales; f__Flammeovirgaceae; g__A4; s__
291	-0.516569454	0.891405202	1	k__Bacteria; p__Proteobacteria; c__Deltaproteobacteria; o__Syntrophobacterales; f__Syntrophobacteraceae; g__; s__
292	0.291162196	0.168686354	1	k__Bacteria
293	-0.731176969	1.518257278	1	k__Bacteria; p__Actinobacteria; c__Thermoleophilia; o__Gaiellales; f__; g__; s__
294	-2.402187248	-1.298217692	1	k__Bacteria; p__Proteobacteria; c__Deltaproteobacteria; o__Syntrophobacterales; f__Syntrophobacteraceae; g__; s__
296	-1.259196818	0.501545226	1	k__Bacteria; p__Acidobacteria; c__Acidobacteria-6; o__iii1-15; f__; g__; s__
297	0.405253667	0.233244137	2	k__Bacteria; p__Acidobacteria; c__Acidobacteria; o__Acidobacteriales; f__Acidobacteriaceae
298	-0.681891106	-0.777545951	3	k__Bacteria; p__Proteobacteria; c__Gammaproteobacteria
299	-1.138345415	0.881208643	1	k__Bacteria; p__Proteobacteria; c__Alphaproteobacteria; o__Rhizobiales
300	-1.138345415	0.881208643	1	k__Bacteria; p__OD1; c__SM2F11; o__; f__; g__; s__
301	-0.731176969	1.518257278	1	k__Bacteria
302	-2.402187248	-1.298217692	1	k__Bacteria
303	-2.402187248	-1.298217692	1	k__Bacteria
304	0.3057224	0.050140768	1	k__Bacteria
305	1.057587362	-0.385079048	1	k__Bacteria; p__Proteobacteria; c__Alphaproteobacteria
306	-0.111605078	0.590071057	2	k__Bacteria; p__Acidobacteria; c__Acidobacteria; o__Acidobacteriales; f__Koribacteraceae
307	-0.256979732	-0.716880425	1	k__Bacteria; p__Proteobacteria; c__Deltaproteobacteria; o__Myxococcales; f__; g__; s__
308	-0.256979732	-0.716880425	1	k__Bacteria; p__Nitrospirae; c__Nitrospira; o__Nitrospirales; f__Nitrospiraceae; g__Nitrospira; s__
309	-1.137901098	1.018718526	9	k__Bacteria; p__Gemmatimonadetes; c__Gemm-1; o__; f__; g__; s__
310	0.319764792	-0.050133599	2	k__Bacteria; p__Acidobacteria; c__Acidobacteria-5; o__; f__; g__; s__
311	0.076484004	0.574897987	1	k__Bacteria; p__Proteobacteria; c__Deltaproteobacteria
312	-2.402187248	-1.298217692	1	k__Bacteria; p__Acidobacteria; c__Solibacteres; o__Solibacterales; f__Solibacteraceae; g__Candidatus Solibacter; s__
313	1.287942118	-0.885663265	2	k__Bacteria
314	0.955491637	-0.418826065	1	k__Bacteria; p__Chloroflexi; c__Ktedonobacteria
315	-1.125092598	1.812040127	1	k__Bacteria; p__Actinobacteria; c__Actinobacteria; o__Actinomycetales
316	-1.138345415	0.881208643	1	k__Bacteria; p__Proteobacteria
317	-0.29969416	0.605244128	1	k__Bacteria; p__Proteobacteria; c__Alphaproteobacteria; o__Rhodospirillales
319	0.986261748	-0.219073131	1	k__Bacteria; p__Bacteroidetes; c__Sphingobacteriia; o__Sphingobacteriales; f__Chitinophagaceae
320	0.332303953	0.344036893	4	k__Bacteria; p__Cyanobacteria; c__4C0d-2; o__MLE1-12; f__; g__; s__
321	0.263826515	0.318817917	1	k__Bacteria; p__Bacteroidetes; c__Sphingobacteriia; o__Sphingobacteriales
322	0.076484004	0.574897987	1	k__Bacteria
323	0.263826515	0.318817917	1	k__Bacteria; p__Proteobacteria; c__Alphaproteobacteria; o__Rhizobiales
324	0.626367652	-0.051599573	2	k__Bacteria; p__Acidobacteria; c__Acidobacteria-2; o__; f__; g__; s__
325	-1.125092598	1.812040127	1	k__Bacteria
326	0.333807185	-0.150407966	1	k__Bacteria; p__Proteobacteria; c__Alphaproteobacteria; o__Rhizobiales
327	-0.458537743	0.758762239	1	k__Bacteria
328	-0.256979732	-0.716880425	1	k__Bacteria; p__Proteobacteria; c__Betaproteobacteria
330	0.291162196	0.168686354	1	k__Bacteria; p__Proteobacteria
331	-0.191026869	0.666830113	2	k__Bacteria; p__Acidobacteria; c__Acidobacteria; o__Acidobacteriales; f__Acidobacteriaceae; g__Edaphobacter; s__
333	1.057587362	-0.385079048	1	k__Bacteria; p__Acidobacteria
334	1.20539007	-0.531450125	2	k__Bacteria; p__Verrucomicrobia; c__[Pedosphaerae]; o__[Pedosphaerales]
335	0.178987363	0.426672442	3	k__Bacteria; p__Proteobacteria; c__Alphaproteobacteria; o__Rhizobiales
337	0.49203151	-0.014066105	1	k__Bacteria; p__Acidobacteria; c__iii1-8; o__32-20; f__; g__; s__
338	1.057587362	-0.385079048	1	k__Bacteria; p__Acidobacteria; c__Acidobacteria; o__Acidobacteriales; f__Koribacteraceae
341	-0.458537743	0.758762239	1	k__Bacteria; p__Actinobacteria; c__Actinobacteria; o__Actinomycetales; f__Micromonosporaceae
342	-0.232818538	-0.211972388	16	k__Bacteria; p__Proteobacteria; c__Alphaproteobacteria
343	0.291162196	0.168686354	1	k__Bacteria; p__Proteobacteria; c__Deltaproteobacteria; o__Bdellovibrionales; f__Bdellovibrionaceae; g__Bdellovibrio; s__
344	-2.402187248	-1.298217692	1	k__Bacteria; p__Bacteroidetes; c__Sphingobacteriia; o__Sphingobacteriales; f__Chitinophagaceae
345	1.625699358	-1.097968451	1	k__Bacteria; p__Actinobacteria; c__Actinobacteria; o__Actinomycetales
346	-0.308028998	0.806872348	1	k__Bacteria; p__Proteobacteria; c__Alphaproteobacteria
348	-0.141474906	0.4045328	3	k__Bacteria; p__Proteobacteria; c__Alphaproteobacteria; o__Rhizobiales; f__Hyphomicrobiaceae; g__Rhodoplanes; s__
349	0.757974771	-0.342294934	19	k__Bacteria; p__Acidobacteria; c__Acidobacteria; o__Acidobacteriales; f__Koribacteraceae; g__Candidatus Koribacter; s__
350	-0.712393379	1.208642127	2	k__Bacteria; p__Proteobacteria; c__Betaproteobacteria
351	-2.402187248	-1.298217692	1	k__Bacteria; p__Acidobacteria; c__Acidobacteria-6; o__iii1-15; f__; g__; s__
353	0.297243667	0.315626918	1	k__Bacteria; p__Chloroflexi; c__Ktedonobacteria
354	-2.198641326	-3.482433825	1	k__Bacteria
357	0.49203151	-0.014066105	1	k__Bacteria; p__Proteobacteria; c__Deltaproteobacteria
358	-0.731176969	1.518257278	1	k__Bacteria
359	-0.731176969	1.518257278	1	k__Bacteria
360	-1.125092598	1.812040127	2	k__Bacteria; p__Proteobacteria; c__Alphaproteobacteria; o__Ellin329; f__; g__; s__
361	0.515481193	-0.801271845	2	k__Bacteria; p__Planctomycetes; c__Planctomycetia; o__Gemmatales; f__Gemmataceae; g__; s__
362	-1.138345415	0.881208643	1	k__Bacteria; p__Proteobacteria; c__Alphaproteobacteria; o__Rhizobiales
363	0.297243667	0.315626918	3	k__Bacteria; p__Bacteroidetes; c__Sphingobacteriia; o__Sphingobacteriales
364	0.291162196	0.168686354	1	k__Bacteria; p__Chloroflexi; c__Ktedonobacteria; o__Ktedonobacterales; f__Ktedonobacteraceae; g__FFCH10602; s__
365	0.49203151	-0.014066105	1	k__Bacteria; p__Acidobacteria
366	-2.198641326	-3.482433825	1	k__Bacteria; p__Acidobacteria; c__Acidobacteria-6; o__iii1-15; f__; g__; s__
367	-0.666772458	0.69655281	2	k__Bacteria; p__Actinobacteria; c__Actinobacteria; o__Actinomycetales
368	-0.423591609	0.524947498	2	k__Bacteria; p__Planctomycetes; c__Planctomycetia; o__Gemmatales; f__Gemmataceae; g__; s__
371	0.333807185	-0.150407966	1	k__Bacteria; p__Proteobacteria; c__Alphaproteobacteria; o__Rhizobiales; f__Rhizobiaceae; g__Rhizobium; s__
372	1.20539007	-0.531450125	1	k__Bacteria; p__Firmicutes; c__Bacilli; o__Bacillales; f__Paenibacillaceae; g__Paenibacillus
373	1.057587362	-0.385079048	1	k__Bacteria; p__Firmicutes; c__Bacilli; o__Bacillales
374	-1.181080404	-1.721910188	3	k__Bacteria; p__Bacteroidetes; c__Sphingobacteriia; o__Sphingobacteriales; f__Chitinophagaceae
375	0.263826515	0.318817917	1	k__Bacteria; p__Actinobacteria; c__Thermoleophilia; o__Solirubrobacterales
377	0.49203151	-0.014066105	1	k__Bacteria; p__Bacteroidetes; c__Sphingobacteriia; o__Sphingobacteriales; f__; g__; s__
378	0.49203151	-0.014066105	1	k__Bacteria; p__Proteobacteria; c__Alphaproteobacteria; o__Rhizobiales
379	-1.138345415	0.881208643	1	k__Bacteria; p__Acidobacteria; c__Acidobacteria-6; o__iii1-15; f__RB40; g__; s__
380	0.613329371	0.014750957	12	k__Bacteria; p__Acidobacteria; c__Acidobacteria-2; o__; f__; g__; s__
382	-0.195199502	0.511896978	1	k__Bacteria; p__Gemmatimonadetes; c__Gemmatimonadetes
383	0.031134028	0.285592292	8	k__Bacteria; p__Actinobacteria; c__Actinobacteria; o__Actinomycetales; f__Frankiaceae; g__; s__
384	-0.109112896	0.616038263	3	k__Bacteria; p__Chloroflexi; c__RA13C7; o__; f__; g__; s__
385	0.061492182	0.262537936	14	k__Bacteria; p__Proteobacteria; c__Alphaproteobacteria; o__Sphingomonadales; f__Sphingomonadaceae; g__Novosphingobium; s__
386	0.986261748	-0.219073131	1	k__Bacteria; p__Proteobacteria; c__Alphaproteobacteria; o__Rhodospirillales; f__Acetobacteraceae; g__; s__
387	1.057587362	-0.385079048	1	k__Bacteria; p__Cyanobacteria; c__4C0d-2; o__MLE1-12; f__; g__; s__
388	0.00301412	0.327692448	2	k__Bacteria
389	-0.516569454	0.891405202	1	k__Bacteria
390	0.976976862	-0.406926304	1	k__Bacteria; p__Acidobacteria; c__Solibacteres; o__Solibacterales; f__Solibacteraceae; g__Candidatus Solibacter; s__
392	0.976976862	-0.406926304	1	k__Bacteria; p__Chloroflexi; c__Ktedonobacteria; o__Thermogemmatisporales; f__Thermogemmatisporaceae; g__; s__
393	1.088964466	-0.667763975	4	k__Bacteria; p__Acidobacteria; c__Solibacteres; o__Solibacterales; f__Solibacteraceae; g__Candidatus Solibacter; s__
394	0.076484004	0.574897987	1	k__Bacteria; p__Proteobacteria; c__Alphaproteobacteria; o__Rhizobiales
395	-2.402187248	-1.298217692	1	k__Bacteria; p__Planctomycetes; c__Phycisphaerae; o__; f__; g__; s__
396	0.183044132	0.242489877	7	k__Bacteria; p__Proteobacteria; c__Alphaproteobacteria
397	-0.731176969	1.518257278	1	k__Bacteria; p__Proteobacteria; c__Alphaproteobacteria
398	-0.27554199	0.606774034	4	k__Bacteria; p__Bacteroidetes; c__Sphingobacteriia; o__Sphingobacteriales; f__Chitinophagaceae
399	0.611270769	-0.009310928	9	k__Bacteria; p__Planctomycetes; c__Phycisphaerae; o__; f__; g__; s__
400	0.286559237	0.243172745	3	k__Bacteria; p__Verrucomicrobia; c__[Spartobacteria]; o__[Chthoniobacterales]; f__[Chthoniobacteraceae]; g__Candidatus Xiphinematobacter; s__
401	0.263826515	0.318817917	1	k__Bacteria; p__Proteobacteria; c__Alphaproteobacteria; o__Rhodospirillales; f__Rhodospirillaceae; g__; s__
402	-1.138345415	0.881208643	1	k__Bacteria; p__Proteobacteria; c__Betaproteobacteria
403	1.057587362	-0.385079048	1	k__Bacteria; p__Planctomycetes; c__Planctomycetia; o__Gemmatales; f__Gemmataceae; g__; s__
404	0.297243667	0.315626918	1	k__Bacteria; p__Proteobacteria
405	0.3057224	0.050140768	1	k__Bacteria; p__Acidobacteria; c__Acidobacteria-2; o__; f__; g__; s__
406	-0.731176969	1.518257278	1	k__Bacteria
407	-0.29969416	0.605244128	1	k__Bacteria; p__Proteobacteria; c__Betaproteobacteria; o__; f__; g__; s__
408	-0.256979732	-0.716880425	1	k__Bacteria; p__Proteobacteria; c__Alphaproteobacteria
409	1.20539007	-0.531450125	1	k__Bacteria; p__Proteobacteria; c__Gammaproteobacteria; o__Xanthomonadales; f__Sinobacteraceae; g__Nevskia; s__
410	-1.138345415	0.881208643	2	k__Bacteria; p__Proteobacteria; c__Alphaproteobacteria; o__Rhizobiales; f__Hyphomicrobiaceae; g__Rhodoplanes
411	-1.259196818	0.501545226	1	k__Bacteria; p__Proteobacteria; c__Alphaproteobacteria; o__Caulobacterales; f__Caulobacteraceae; g__Phenylobacterium; s__
412	-0.29969416	0.605244128	1	k__Bacteria; p__Proteobacteria; c__Alphaproteobacteria; o__Rhizobiales; f__Hyphomicrobiaceae; g__Rhodoplanes
413	0.49203151	-0.014066105	1	k__Bacteria; p__Proteobacteria; c__Gammaproteobacteria
414	-0.256979732	-0.716880425	3	k__Bacteria; p__Acidobacteria; c__Acidobacteria-2; o__; f__; g__; s__
415	-0.731176969	1.518257278	1	k__Bacteria; p__Chloroflexi; c__Ktedonobacteria; o__Thermogemmatisporales; f__Thermogemmatisporaceae; g__; s__
416	-0.458537743	0.758762239	1	k__Bacteria; p__Chloroflexi; c__Ktedonobacteria; o__Thermogemmatisporales
417	-0.386774593	0.087262388	2	k__Bacteria; p__Proteobacteria; c__Deltaproteobacteria
420	-0.19087641	0.295905408	3	k__Bacteria; p__Proteobacteria; c__Gammaproteobacteria
421	1.287942118	-0.885663265	2	k__Bacteria; p__Actinobacteria; c__Actinobacteria; o__Actinomycetales
422	-0.256979732	-0.716880425	1	k__Bacteria; p__Proteobacteria; c__Deltaproteobacteria; o__Myxococcales; f__; g__; s__
423	-0.458537743	0.758762239	1	k__Bacteria; p__Proteobacteria; c__Alphaproteobacteria; o__Rhizobiales
424	0.3057224	0.050140768	2	k__Bacteria; p__Proteobacteria; c__Alphaproteobacteria; o__Rhizobiales; f__Bradyrhizobiaceae
425	-2.198641326	-3.482433825	1	k__Bacteria; p__Proteobacteria; c__Alphaproteobacteria; o__Rhizobiales; f__Hyphomicrobiaceae; g__Rhodoplanes
426	1.20539007	-0.531450125	1	k__Bacteria; p__Proteobacteria; c__Deltaproteobacteria; o__Myxococcales; f__; g__; s__
427	1.625699358	-1.097968451	1	k__Bacteria; p__Actinobacteria; c__Acidimicrobiia; o__Acidimicrobiales; f__; g__; s__
428	0.380146068	0.046535456	2	k__Bacteria; p__Proteobacteria; c__Alphaproteobacteria; o__Rhodospirillales; f__Rhodospirillaceae
429	0.19367247	0.225833382	50	k__Bacteria; p__Acidobacteria; c__Acidobacteria; o__Acidobacteriales; f__Acidobacteriaceae; g__; s__
430	-2.402187248	-1.298217692	1	k__Bacteria; p__Acidobacteria; c__Solibacteres; o__Solibacterales; f__Solibacteraceae; g__Candidatus Solibacter; s__
431	-0.731176969	1.518257278	1	k__Bacteria; p__Armatimonadetes; c__SJA-176; o__; f__; g__; s__
432	0.976976862	-0.406926304	1	k__Bacteria; p__Acidobacteria
433	0.291162196	0.168686354	1	k__Bacteria; p__Firmicutes; c__Bacilli; o__Bacillales; f__Paenibacillaceae
434	0.567035683	0.094909469	2	k__Bacteria; p__Chloroflexi; c__Ktedonobacteria
435	-0.301363408	-0.002988849	5	k__Bacteria; p__Acidobacteria; c__Acidobacteria; o__Acidobacteriales; f__Acidobacteriaceae; g__; s__
436	1.057587362	-0.385079048	2	k__Bacteria; p__Acidobacteria; c__Acidobacteria; o__Acidobacteriales; f__Acidobacteriaceae
437	0.536277519	-0.04080325	3	k__Bacteria; p__Proteobacteria; c__Deltaproteobacteria; o__Syntrophobacterales; f__Syntrophobacteraceae; g__; s__
438	-2.402187248	-1.298217692	1	k__Bacteria; p__Proteobacteria; c__Alphaproteobacteria; o__Rhizobiales; f__Hyphomicrobiaceae; g__Hyphomicrobium; s__
439	-0.134922192	0.883811836	3	k__Bacteria; p__Proteobacteria; c__Alphaproteobacteria; o__Rhodospirillales; f__Rhodospirillaceae; g__; s__
440	-1.125092598	1.812040127	1	k__Bacteria; p__Proteobacteria; c__Alphaproteobacteria; o__Caulobacterales; f__Caulobacteraceae
441	-2.198641326	-3.482433825	1	k__Bacteria
442	-0.29969416	0.605244128	2	k__Bacteria; p__Acidobacteria
443	-1.125092598	1.812040127	1	k__Bacteria; p__Chloroflexi; c__Ktedonobacteria; o__Thermogemmatisporales
444	-0.256979732	-0.716880425	1	k__Bacteria; p__Acidobacteria; c__Acidobacteria; o__Acidobacteriales; f__Koribacteraceae
445	1.625699358	-1.097968451	1	k__Bacteria; p__Proteobacteria; c__Deltaproteobacteria; o__Syntrophobacterales; f__Syntrophobacteraceae; g__; s__
446	0.73402333	-0.108409712	1	k__Bacteria; p__Chloroflexi; c__Ktedonobacteria; o__Thermogemmatisporales; f__Thermogemmatisporaceae; g__; s__
447	1.057587362	-0.385079048	1	k__Bacteria; p__Actinobacteria; c__Actinobacteria; o__Actinomycetales; f__Micromonosporaceae
448	0.49203151	-0.014066105	1	k__Bacteria; p__Acidobacteria; c__Chloracidobacteria; o__; f__; g__; s__
449	0.069303842	0.180744506	2	k__Bacteria; p__Actinobacteria; c__Thermoleophilia; o__Gaiellales; f__Gaiellaceae; g__; s__
450	0.11213709	0.066548415	61	k__Bacteria; p__Proteobacteria; c__Betaproteobacteria
451	-0.458537743	0.758762239	4	k__Bacteria; p__Acidobacteria; c__Acidobacteria; o__Acidobacteriales; f__Koribacteraceae; g__; s__
452	0.076484004	0.574897987	1	k__Bacteria; p__Verrucomicrobia; c__[Pedosphaerae]; o__[Pedosphaerales]; f__Ellin515; g__; s__
453	0.238671196	0.158210263	3	k__Bacteria; p__Acidobacteria; c__Solibacteres; o__Solibacterales; f__Solibacteraceae; g__Candidatus Solibacter; s__
454	0.333807185	-0.150407966	1	k__Bacteria
455	-0.084800481	0.696607031	2	k__Bacteria; p__Acidobacteria; c__Acidobacteria; o__Acidobacteriales; f__Koribacteraceae; g__; s__
456	0.333807185	-0.150407966	1	k__Bacteria
457	0.137481276	0.185594122	6	k__Bacteria; p__Proteobacteria; c__Deltaproteobacteria; o__Myxococcales; f__; g__; s__
458	-1.125092598	1.812040127	1	k__Bacteria; p__Elusimicrobia; c__Elusimicrobia; o__FAC88; f__; g__; s__
459	-0.516569454	0.891405202	1	k__Bacteria; p__Proteobacteria; c__Alphaproteobacteria
460	0.3057224	0.050140768	1	k__Bacteria
461	0.485384364	-0.6676016	34	k__Bacteria; p__Acidobacteria; c__Acidobacteria-2; o__; f__; g__; s__
462	-1.259196818	0.501545226	1	k__Bacteria
463	0.233661417	0.228224487	6	k__Bacteria; p__Proteobacteria; c__Alphaproteobacteria; o__Rhodospirillales; f__Rhodospirillaceae; g__; s__
465	-1.125092598	1.812040127	1	k__Bacteria; p__Proteobacteria; c__Alphaproteobacteria; o__Sphingomonadales; f__Sphingomonadaceae
466	0.291162196	0.168686354	1	k__Bacteria
467	1.625699358	-1.097968451	1	k__Bacteria; p__Proteobacteria; c__Alphaproteobacteria; o__Rhizobiales; f__Hyphomicrobiaceae; g__Pedomicrobium; s__
468	1.057587362	-0.385079048	1	k__Bacteria; p__GN02; c__GKS2-174; o__; f__; g__; s__
469	-0.256979732	-0.716880425	1	k__Bacteria; p__Acidobacteria; c__Acidobacteria-6; o__iii1-15; f__; g__; s__
470	-0.458537743	0.758762239	1	k__Bacteria
471	-1.138345415	0.881208643	1	k__Bacteria; p__Actinobacteria; c__Acidimicrobiia; o__Acidimicrobiales
472	0.986261748	-0.219073131	1	k__Bacteria; p__Proteobacteria; c__Betaproteobacteria; o__Burkholderiales; f__Comamonadaceae; g__Ramlibacter; s__
473	-1.125092598	1.812040127	1	k__Bacteria
474	-0.037982006	-0.355863698	5	k__Bacteria; p__Proteobacteria; c__Betaproteobacteria
475	-1.259196818	0.501545226	1	k__Bacteria; p__Proteobacteria; c__Alphaproteobacteria; o__Rhizobiales
476	1.287942118	-0.885663265	1	k__Bacteria; p__Proteobacteria; c__Alphaproteobacteria
477	0.076484004	0.574897987	1	k__Bacteria; p__Acidobacteria; c__Acidobacteria; o__Acidobacteriales; f__Koribacteraceae; g__Candidatus Koribacter; s__
478	-0.29969416	0.605244128	1	k__Bacteria
479	-0.516569454	0.891405202	1	k__Bacteria; p__Actinobacteria; c__Actinobacteria; o__Actinomycetales
480	0.976976862	-0.406926304	1	k__Bacteria; p__Proteobacteria; c__Alphaproteobacteria; o__Rhizobiales; f__Hyphomicrobiaceae; g__Rhodoplanes
481	0.331036177	-0.20571188	3	k__Bacteria; p__Acidobacteria; c__Acidobacteria; o__Acidobacteriales; f__Koribacteraceae
482	0.152767423	-0.011686333	4	k__Bacteria; p__Acidobacteria; c__Acidobacteria-2; o__; f__; g__; s__
484	-1.4499362	-0.44401806	4	k__Bacteria; p__Acidobacteria; c__Acidobacteria-6; o__iii1-15; f__; g__; s__
485	-0.458537743	0.758762239	1	k__Bacteria; p__Proteobacteria; c__Deltaproteobacteria; o__Myxococcales; f__Myxococcaceae; g__Anaeromyxobacter; s__
487	-1.259196818	0.501545226	2	k__Bacteria
488	-1.125092598	1.812040127	1	k__Bacteria; p__Proteobacteria
489	-2.198641326	-3.482433825	1	k__Bacteria; p__Acidobacteria; c__Acidobacteria-6; o__iii1-15; f__; g__; s__
490	0.986261748	-0.219073131	1	k__Bacteria; p__Proteobacteria
494	-0.256979732	-0.716880425	1	k__Bacteria; p__Proteobacteria
495	0.241315548	0.320981423	3	k__Bacteria; p__Bacteroidetes
496	0.986261748	-0.219073131	1	k__Bacteria; p__Proteobacteria; c__Alphaproteobacteria
498	0.238521799	-0.412645069	2	k__Bacteria; p__Proteobacteria; c__Alphaproteobacteria; o__Rhizobiales; f__Hyphomicrobiaceae; g__Rhodoplanes; s__
499	-0.731176969	1.518257278	1	k__Bacteria; p__Proteobacteria; c__Alphaproteobacteria; o__Rhizobiales
500	1.20539007	-0.531450125	1	k__Bacteria; p__Armatimonadetes; c__SJA-176; o__; f__; g__; s__
501	0.263826515	0.318817917	1	k__Bacteria; p__Proteobacteria; c__Gammaproteobacteria; o__Xanthomonadales
502	-0.195199502	0.511896978	1	k__Bacteria; p__Bacteroidetes
503	-0.731176969	1.518257278	1	k__Bacteria
504	0.297243667	0.315626918	1	k__Bacteria
505	0.291162196	0.168686354	2	k__Bacteria; p__Gemmatimonadetes; c__Gemmatimonadetes
506	-1.138345415	0.881208643	4	k__Bacteria; p__Proteobacteria; c__Alphaproteobacteria; o__Rhizobiales
507	0.976976862	-0.406926304	2	k__Bacteria; p__Acidobacteria; c__Acidobacteria-6; o__iii1-15; f__; g__; s__
508	-0.256979732	-0.716880425	1	k__Bacteria; p__Proteobacteria; c__Betaproteobacteria
509	0.076484004	0.574897987	1	k__Bacteria; p__Acidobacteria; c__Acidobacteria; o__Acidobacteriales; f__Acidobacteriaceae
510	-0.731176969	1.518257278	1	k__Bacteria; p__Verrucomicrobia; c__[Pedosphaerae]; o__[Pedosphaerales]
511	0.291162196	0.168686354	1	k__Bacteria; p__Acidobacteria
512	-0.666772458	0.69655281	2	k__Bacteria; p__Proteobacteria; c__Alphaproteobacteria; o__Rhizobiales
513	1.287942118	-0.885663265	1	k__Bacteria; p__Chloroflexi; c__Ktedonobacteria; o__Ktedonobacterales; f__Ktedonobacteraceae; g__FFCH10602; s__
514	-1.259196818	0.501545226	1	k__Bacteria; p__Gemmatimonadetes; c__Gemm-1; o__; f__; g__; s__
515	0.076484004	0.574897987	1	k__Bacteria; p__Acidobacteria; c__Acidobacteria; o__Acidobacteriales
516	-0.116451174	-0.036603946	26	k__Bacteria; p__Proteobacteria; c__Alphaproteobacteria; o__Rhodospirillales
517	1.287942118	-0.885663265	2	k__Bacteria; p__Bacteroidetes
518	0.976976862	-0.406926304	1	k__Bacteria; p__Acidobacteria
520	0.291162196	0.168686354	1	k__Bacteria; p__Chloroflexi; c__Ktedonobacteria; o__JG30-KF-AS9; f__; g__; s__
521	0.297243667	0.315626918	1	k__Bacteria
523	0.297243667	0.315626918	1	k__Bacteria; p__Acidobacteria; c__Acidobacteria; o__Acidobacteriales
525	0.3057224	0.050140768	1	k__Bacteria
527	-2.198641326	-3.482433825	1	k__Bacteria; p__Acidobacteria; c__Chloracidobacteria; o__; f__; g__; s__
528	0.955491637	-0.418826065	2	k__Bacteria; p__Proteobacteria; c__Deltaproteobacteria; o__Myxococcales
530	-0.29969416	0.605244128	1	k__Bacteria; p__Acidobacteria
531	-2.402187248	-1.298217692	1	k__Bacteria; p__Nitrospirae; c__Nitrospira; o__Nitrospirales; f__; g__; s__
532	-0.161752792	0.485760894	5	k__Bacteria; p__Bacteroidetes; c__Sphingobacteriia; o__Sphingobacteriales; f__Chitinophagaceae; g__; s__
533	-1.125092598	1.812040127	1	k__Bacteria; p__Proteobacteria; c__Alphaproteobacteria; o__Rhizobiales
534	1.625699358	-1.097968451	1	k__Bacteria; p__Acidobacteria; c__Acidobacteria; o__Acidobacteriales; f__Koribacteraceae
535	-0.566403863	0.729496286	3	k__Bacteria; p__Actinobacteria; c__MB-A2-108; o__0319-7L14; f__; g__; s__
536	-1.138345415	0.881208643	1	k__Bacteria; p__Proteobacteria; c__Alphaproteobacteria; o__Rhizobiales
537	0.297243667	0.315626918	2	k__Bacteria; p__Proteobacteria
538	0.49203151	-0.014066105	1	k__Bacteria; p__Proteobacteria; c__Alphaproteobacteria; o__Rhizobiales; f__Rhodobiaceae; g__; s__
540	-2.402187248	-1.298217692	1	k__Bacteria; p__Proteobacteria; c__Alphaproteobacteria; o__Sphingomonadales; f__Erythrobacteraceae; g__; s__
541	-2.402187248	-1.298217692	1	k__Bacteria
542	0.986261748	-0.219073131	1	k__Bacteria; p__Chloroflexi; c__Ktedonobacteria
543	-1.138345415	0.881208643	1	k__Bacteria; p__Proteobacteria; c__Alphaproteobacteria
545	-0.308028998	0.806872348	1	k__Bacteria; p__Actinobacteria; c__Actinobacteria; o__Actinomycetales; f__Frankiaceae; g__Frankia; s__
546	0.61278842	-0.290743064	4	k__Bacteria; p__Bacteroidetes; c__Sphingobacteriia; o__Sphingobacteriales; f__Flammeovirgaceae; g__A4; s__
547	-1.138345415	0.881208643	1	k__Bacteria; p__Chloroflexi; c__Ktedonobacteria
548	0.263826515	0.318817917	1	k__Bacteria; p__Acidobacteria; c__Acidobacteria-5; o__; f__; g__; s__
549	0.297243667	0.315626918	1	k__Bacteria; p__Proteobacteria; c__Betaproteobacteria
550	0.333807185	-0.150407966	2	k__Bacteria; p__Proteobacteria; c__Alphaproteobacteria; o__Rhizobiales; f__Hyphomicrobiaceae
551	0.333807185	-0.150407966	1	k__Bacteria; p__OD1; c__ZB2; o__; f__; g__; s__
552	0.003465092	0.348535448	9	k__Bacteria; p__Verrucomicrobia; c__[Spartobacteria]; o__[Chthoniobacterales]; f__[Chthoniobacteraceae]
553	0.333807185	-0.150407966	1	k__Bacteria; p__Proteobacteria; c__Deltaproteobacteria; o__Myxococcales; f__Polyangiaceae
554	0.120306289	0.402272797	3	k__Bacteria; p__Proteobacteria; c__Alphaproteobacteria; o__Caulobacterales; f__Caulobacteraceae; g__Phenylobacterium; s__
555	-0.29969416	0.605244128	1	k__Bacteria; p__Proteobacteria; c__Alphaproteobacteria; o__Rhodospirillales; f__Rhodospirillaceae; g__; s__
556	-2.334338607	-2.026289736	3	k__Bacteria; p__Bacteroidetes; c__Sphingobacteriia; o__Sphingobacteriales; f__Flexibacteraceae; g__; s__
557	-0.751522374	0.440636123	3	k__Bacteria; p__Proteobacteria; c__Alphaproteobacteria; o__Rhodospirillales; f__Rhodospirillaceae; g__; s__
558	-0.516569454	0.891405202	1	k__Bacteria; p__Acidobacteria
559	-1.830692033	-0.398336233	2	k__Bacteria; p__Acidobacteria; c__Acidobacteria-6; o__iii1-15; f__; g__; s__
560	1.287942118	-0.885663265	1	k__Bacteria; p__Acidobacteria; c__Acidobacteria; o__Acidobacteriales
561	1.010982724	-0.497036488	2	k__Bacteria; p__Proteobacteria; c__Alphaproteobacteria
562	0.998139661	-0.970939109	3	k__Bacteria; p__Chloroflexi; c__Ktedonobacteria; o__Thermogemmatisporales
563	0.297243667	0.315626918	1	k__Bacteria; p__Proteobacteria; c__Gammaproteobacteria; o__Xanthomonadales; f__Sinobacteraceae; g__; s__
565	0.941577497	-0.690570209	88	k__Bacteria; p__Acidobacteria; c__Acidobacteria-2; o__; f__; g__; s__
566	1.20539007	-0.531450125	1	k__Bacteria; p__Acidobacteria
567	-2.402187248	-1.298217692	1	k__Bacteria; p__Actinobacteria; c__Actinobacteria; o__Actinomycetales; f__Nocardioidaceae; g__Nocardioides
568	-0.195199502	0.511896978	1	k__Bacteria; p__Planctomycetes; c__Planctomycetia; o__Gemmatales; f__Gemmataceae; g__; s__
569	-0.385543846	1.028885108	3	k__Bacteria; p__Proteobacteria; c__Alphaproteobacteria; o__Rhizobiales; f__Hyphomicrobiaceae; g__Rhodoplanes; s__
571	0.001423181	0.704923783	2	k__Bacteria; p__Proteobacteria; c__Alphaproteobacteria; o__Rhizobiales; f__Hyphomicrobiaceae
573	0.3057224	0.050140768	1	k__Bacteria; p__Proteobacteria; c__Alphaproteobacteria
574	0.297243667	0.315626918	1	k__Bacteria; p__Proteobacteria; c__Alphaproteobacteria; o__Rhizobiales
576	0.955491637	-0.418826065	1	k__Bacteria; p__Acidobacteria; c__Acidobacteria-2; o__; f__; g__; s__
577	0.986261748	-0.219073131	1	k__Bacteria; p__Proteobacteria; c__Alphaproteobacteria; o__Caulobacterales; f__Caulobacteraceae
578	0.976976862	-0.406926304	1	k__Bacteria; p__Proteobacteria; c__Alphaproteobacteria
579	0.49203151	-0.014066105	1	k__Bacteria; p__Acidobacteria; c__Acidobacteria-6; o__CCU21; f__; g__; s__
580	-0.308028998	0.806872348	1	k__Bacteria; p__Proteobacteria; c__Alphaproteobacteria; o__Sphingomonadales
581	0.291162196	0.168686354	1	k__Bacteria
583	0.662489093	-0.087584715	3	k__Bacteria; p__Acidobacteria; c__Acidobacteria; o__Acidobacteriales
584	0.3057224	0.050140768	1	k__Bacteria; p__Proteobacteria; c__Betaproteobacteria; o__Rhodocyclales; f__Rhodocyclaceae; g__Uliginosibacterium; s__
585	-0.516569454	0.891405202	1	k__Bacteria; p__Acidobacteria; c__Acidobacteria-5; o__; f__; g__; s__
586	0.574541598	-1.422250847	9	k__Bacteria; p__Acidobacteria; c__Solibacteres; o__Solibacterales; f__Solibacteraceae; g__Candidatus Solibacter; s__
587	-1.138345415	0.881208643	1	k__Bacteria; p__Proteobacteria; c__Deltaproteobacteria; o__Myxococcales; f__; g__; s__
588	0.73402333	-0.108409712	1	k__Bacteria; p__Proteobacteria; c__Deltaproteobacteria; o__Myxococcales
589	1.625699358	-1.097968451	1	k__Bacteria
590	-2.198641326	-3.482433825	1	k__Bacteria; p__Chlorobi; c__BSV26; o__A89; f__; g__; s__
591	-0.458537743	0.758762239	1	k__Bacteria; p__Bacteroidetes; c__Sphingobacteriia; o__Sphingobacteriales; f__Sphingobacteriaceae; g__; s__
592	-0.008433401	0.487779351	2	k__Bacteria; p__Acidobacteria; c__S035; o__; f__; g__; s__
593	0.976976862	-0.406926304	1	k__Bacteria
595	0.061584674	0.444246222	10	k__Bacteria; p__Acidobacteria; c__Acidobacteria-5; o__; f__; g__; s__
597	0.49203151	-0.014066105	1	k__Bacteria; p__Actinobacteria; c__MB-A2-108; o__0319-7L14; f__; g__; s__
598	0.73402333	-0.108409712	2	k__Bacteria; p__Verrucomicrobia
599	-1.138345415	0.881208643	1	k__Bacteria; p__Proteobacteria; c__Gammaproteobacteria; o__Xanthomonadales; f__Sinobacteraceae; g__; s__
600	-2.198641326	-3.482433825	2	k__Bacteria; p__Bacteroidetes; c__Sphingobacteriia; o__Sphingobacteriales; f__Flammeovirgaceae; g__A4; s__
601	0.49203151	-0.014066105	2	k__Bacteria; p__Proteobacteria; c__Alphaproteobacteria; o__Rhizobiales
602	-0.731176969	1.518257278	1	k__Bacteria; p__Proteobacteria; c__Alphaproteobacteria; o__Rhizobiales; f__Hyphomicrobiaceae; g__Rhodoplanes; s__
603	0.076484004	0.574897987	1	k__Bacteria; p__Proteobacteria; c__Deltaproteobacteria; o__Myxococcales; f__; g__; s__
604	-0.420550874	0.598417781	2	k__Bacteria; p__Proteobacteria; c__Alphaproteobacteria; o__Rhizobiales; f__Hyphomicrobiaceae; g__Rhodoplanes; s__
605	-2.198641326	-3.482433825	1	k__Bacteria; p__Proteobacteria; c__Alphaproteobacteria; o__Rhizobiales
607	-1.125092598	1.812040127	1	k__Bacteria
609	-1.259196818	0.501545226	1	k__Bacteria; p__Proteobacteria; c__Alphaproteobacteria; o__Rhizobiales
610	-0.001225247	0.460435523	2	k__Bacteria; p__Proteobacteria; c__Alphaproteobacteria; o__Rhizobiales; f__Hyphomicrobiaceae; g__Rhodoplanes; s__
611	0.49203151	-0.014066105	1	k__Bacteria; p__Bacteroidetes
612	-1.350940704	-0.346486782	2	k__Bacteria; p__Proteobacteria; c__Deltaproteobacteria; o__Desulfuromonadales; f__Geobacteraceae; g__Geobacter; s__
614	-1.125092598	1.812040127	1	k__Bacteria; p__Proteobacteria; c__Alphaproteobacteria
615	-2.402187248	-1.298217692	1	k__Bacteria
616	-1.125092598	1.812040127	2	k__Bacteria
617	0.49203151	-0.014066105	1	k__Bacteria; p__Acidobacteria; c__Acidobacteria-6; o__iii1-15; f__; g__; s__
618	-0.29969416	0.605244128	1	k__Bacteria; p__Chloroflexi; c__Bljii12
619	-0.600545493	0.134527555	38	k__Bacteria; p__Bacteroidetes; c__Flavobacteriia; o__Flavobacteriales
620	-0.516569454	0.891405202	1	k__Bacteria; p__Actinobacteria; c__Acidimicrobiia; o__Acidimicrobiales; f__; g__; s__
621	0.263826515	0.318817917	1	k__Bacteria; p__Acidobacteria; c__Acidobacteria; o__Acidobacteriales; f__Koribacteraceae; g__; s__
622	-0.731176969	1.518257278	1	k__Bacteria; p__Acidobacteria; c__Acidobacteria-6; o__iii1-15; f__; g__; s__
623	0.3057224	0.050140768	1	k__Bacteria; p__Proteobacteria; c__Betaproteobacteria
624	0.076484004	0.574897987	1	k__Bacteria; p__Proteobacteria; c__Alphaproteobacteria; o__Rhizobiales; f__Rhodobiaceae; g__; s__
625	0.3057224	0.050140768	1	k__Bacteria; p__Acidobacteria; c__Acidobacteria-2; o__; f__; g__; s__
627	0.291162196	0.168686354	1	k__Bacteria; p__Acidobacteria; c__Acidobacteria-6; o__iii1-15; f__; g__; s__
628	-1.259196818	0.501545226	2	k__Bacteria; p__Chloroflexi; c__Dehalococcoidetes; o__Dehalococcoidales; f__Dehalococcoidaceae; g__Dehalogenimonas; s__
629	-1.125092598	1.812040127	1	k__Bacteria; p__Actinobacteria; c__Thermoleophilia; o__Gaiellales; f__Gaiellaceae; g__; s__
630	-0.022101242	0.562845133	2	k__Bacteria; p__Acidobacteria; c__Solibacteres; o__Solibacterales; f__Solibacteraceae; g__Candidatus Solibacter; s__
631	-1.126287947	0.254245957	6	k__Bacteria; p__Proteobacteria; c__Alphaproteobacteria; o__Rhodospirillales; f__Rhodospirillaceae; g__; s__
632	0.093728152	0.309159955	3	k__Bacteria; p__Proteobacteria; c__Alphaproteobacteria
633	0.312348527	0.046727622	5	k__Bacteria; p__Proteobacteria; c__Alphaproteobacteria; o__Rhizobiales; f__Hyphomicrobiaceae; g__Rhodoplanes; s__
636	-0.516569454	0.891405202	1	k__Bacteria
639	1.20539007	-0.531450125	1	k__Bacteria; p__Chloroflexi; c__Ktedonobacteria
641	-0.516569454	0.891405202	1	k__Bacteria; p__Acidobacteria; c__Solibacteres; o__Solibacterales; f__Solibacteraceae; g__Candidatus Solibacter; s__
642	0.366841771	-0.418094325	8	k__Bacteria; p__Proteobacteria; c__Alphaproteobacteria; o__Rhizobiales; f__Hyphomicrobiaceae; g__Rhodoplanes; s__
643	0.986261748	-0.219073131	1	k__Bacteria
644	0.291162196	0.168686354	1	k__Bacteria
646	0.3057224	0.050140768	1	k__Bacteria
648	1.20539007	-0.531450125	2	k__Bacteria; p__Proteobacteria; c__Alphaproteobacteria
649	-0.958958047	0.277677997	4	k__Bacteria; p__Actinobacteria; c__Thermoleophilia; o__Gaiellales; f__; g__; s__
650	0.800832944	-0.269609534	14	k__Bacteria; p__Acidobacteria; c__Acidobacteria-2; o__; f__; g__; s__
651	0.297243667	0.315626918	1	k__Bacteria; p__Proteobacteria; c__Alphaproteobacteria; o__Rhizobiales; f__Hyphomicrobiaceae; g__Rhodoplanes; s__
652	1.287942118	-0.885663265	1	k__Bacteria; p__Proteobacteria; c__Alphaproteobacteria; o__Rhodospirillales; f__Rhodospirillaceae
653	-1.138345415	0.881208643	1	k__Bacteria; p__Proteobacteria; c__Alphaproteobacteria; o__Rhizobiales; f__Hyphomicrobiaceae; g__Rhodoplanes; s__
655	1.20539007	-0.531450125	1	k__Bacteria
656	-0.516569454	0.891405202	1	k__Bacteria; p__Proteobacteria; c__Alphaproteobacteria; o__Rhodospirillales; f__Rhodospirillaceae; g__Telmatospirillum; s__
658	0.3057224	0.050140768	1	k__Bacteria; p__Acidobacteria; c__Acidobacteria-6; o__iii1-15; f__; g__; s__
659	1.20539007	-0.531450125	1	k__Bacteria; p__Armatimonadetes; c__SJA-176; o__; f__; g__; s__
660	0.076484004	0.574897987	1	k__Bacteria; p__Proteobacteria; c__Alphaproteobacteria; o__Rhodospirillales; f__Acetobacteraceae
662	-0.29969416	0.605244128	1	k__Bacteria; p__Actinobacteria; c__Acidimicrobiia; o__Acidimicrobiales; f__EB1017; g__; s__
663	-0.24560011	0.016358082	40	k__Bacteria; p__Acidobacteria; c__Acidobacteria-2; o__; f__; g__; s__
665	-0.308028998	0.806872348	1	k__Bacteria; p__Actinobacteria; c__Actinobacteria; o__Actinomycetales
666	-0.308028998	0.806872348	1	k__Bacteria
667	0.3057224	0.050140768	1	k__Bacteria; p__Armatimonadetes; c__Armatimonadia; o__Armatimonadales; f__Armatimonadaceae
668	-1.138345415	0.881208643	1	k__Bacteria; p__Acidobacteria; c__Solibacteres; o__Solibacterales; f__Solibacteraceae; g__Candidatus Solibacter; s__
669	-1.185205414	-1.01197301	5	k__Bacteria; p__Proteobacteria; c__Deltaproteobacteria; o__Myxococcales; f__; g__; s__
671	-0.195199502	0.511896978	1	k__Bacteria; p__Elusimicrobia; c__Elusimicrobia; o__FAC88; f__; g__; s__
672	0.297243667	0.315626918	1	k__Bacteria; p__Proteobacteria; c__Alphaproteobacteria; o__Rhizobiales; f__Hyphomicrobiaceae; g__Rhodoplanes; s__
673	-1.259196818	0.501545226	1	k__Bacteria; p__Proteobacteria; c__Deltaproteobacteria; o__Syntrophobacterales; f__Syntrophobacteraceae; g__; s__
674	1.625699358	-1.097968451	1	k__Bacteria; p__Acidobacteria; c__; o__; f__; g__; s__
676	0.73402333	-0.108409712	2	k__Bacteria; p__Acidobacteria
677	0.219120657	0.075535464	15	k__Bacteria; p__Proteobacteria; c__Gammaproteobacteria; o__Chromatiales; f__Ectothiorhodospiraceae; g__; s__
679	-1.125092598	1.812040127	1	k__Bacteria; p__Proteobacteria; c__Alphaproteobacteria; o__Sphingomonadales; f__Sphingomonadaceae
680	0.044691779	0.361444381	13	k__Bacteria; p__Proteobacteria; c__Gammaproteobacteria; o__Xanthomonadales; f__Sinobacteraceae; g__; s__
682	0.297243667	0.315626918	1	k__Bacteria; p__Acidobacteria; c__Acidobacteria; o__Acidobacteriales
683	0.291162196	0.168686354	1	k__Bacteria; p__Proteobacteria; c__Alphaproteobacteria; o__Rhizobiales
684	-0.330376536	0.727261774	111	k__Bacteria; p__Proteobacteria; c__Gammaproteobacteria; o__Alteromonadales; f__OM60; g__; s__
685	-1.125092598	1.812040127	1	k__Bacteria; p__Verrucomicrobia; c__[Pedosphaerae]; o__[Pedosphaerales]; f__; g__; s__
687	0.660706938	-0.033130565	2	k__Bacteria; p__Chloroflexi; c__Ktedonobacteria
689	-1.138345415	0.881208643	1	k__Bacteria; p__Chloroflexi; c__Anaerolineae; o__Anaerolineales; f__Anaerolinaceae
691	-1.687118076	-1.104438603	3	k__Bacteria; p__Proteobacteria; c__Deltaproteobacteria; o__Myxococcales; f__OM27; g__; s__
693	0.807846099	-0.21188183	3	k__Bacteria; p__Acidobacteria; c__Acidobacteria-2; o__; f__; g__; s__
694	-1.259196818	0.501545226	1	k__Bacteria; p__Acidobacteria; c__Acidobacteria-5; o__; f__; g__; s__
695	-0.195199502	0.511896978	1	k__Bacteria; p__Proteobacteria; c__Alphaproteobacteria
696	-0.79181517	1.285401183	2	k__Bacteria; p__Proteobacteria; c__Deltaproteobacteria; o__Myxococcales; f__; g__; s__
698	1.290595498	-0.758397258	2	k__Bacteria; p__Chloroflexi; c__Ktedonobacteria; o__Thermogemmatisporales
699	0.73402333	-0.108409712	1	k__Bacteria; p__Proteobacteria; c__Gammaproteobacteria
700	0.333807185	-0.150407966	1	k__Bacteria; p__Actinobacteria; c__Acidimicrobiia; o__Acidimicrobiales; f__EB1017; g__; s__
701	-0.256979732	-0.716880425	1	k__Bacteria
702	-0.195199502	0.511896978	1	k__Bacteria; p__Nitrospirae; c__Nitrospira; o__Nitrospirales; f__; g__; s__
703	-1.125092598	1.812040127	1	k__Bacteria; p__Proteobacteria; c__Alphaproteobacteria; o__Rhodospirillales; f__Rhodospirillaceae; g__; s__
705	-0.787147291	0.459670418	16	k__Bacteria; p__Bacteroidetes; c__Flavobacteriia; o__Flavobacteriales; f__Flavobacteriaceae; g__Flavobacterium
706	-0.516569454	0.891405202	1	k__Bacteria; p__Bacteroidetes; c__Sphingobacteriia; o__Sphingobacteriales
707	-0.458537743	0.758762239	1	k__Bacteria; p__Acidobacteria; c__Acidobacteria-5; o__; f__; g__; s__
708	1.057587362	-0.385079048	1	k__Bacteria; p__Proteobacteria
709	0.297243667	0.315626918	1	k__Bacteria; p__Proteobacteria
711	-1.125092598	1.812040127	1	k__Bacteria; p__Proteobacteria; c__Alphaproteobacteria; o__Sphingomonadales; f__Sphingomonadaceae
713	0.3057224	0.050140768	1	k__Bacteria; p__Proteobacteria; c__Alphaproteobacteria
714	0.49203151	-0.014066105	1	k__Bacteria; p__Proteobacteria; c__Alphaproteobacteria
715	0.976976862	-0.406926304	1	k__Bacteria
716	-1.259196818	0.501545226	1	k__Bacteria; p__Proteobacteria; c__Betaproteobacteria
717	0.076484004	0.574897987	1	k__Bacteria; p__Acidobacteria; c__Acidobacteria; o__Acidobacteriales
718	-2.198641326	-3.482433825	1	k__Bacteria; p__Proteobacteria; c__Deltaproteobacteria; o__Myxococcales
719	0.291162196	0.168686354	4	k__Bacteria; p__Chloroflexi; c__Ktedonobacteria; o__Thermogemmatisporales
720	1.057587362	-0.385079048	1	k__Bacteria; p__Acidobacteria; c__Acidobacteria; o__Acidobacteriales; f__Koribacteraceae; g__; s__
721	-2.198641326	-3.482433825	1	k__Bacteria; p__Nitrospirae; c__Nitrospira; o__Nitrospirales; f__Nitrospiraceae; g__Nitrospira; s__
722	-0.256979732	-0.716880425	1	k__Bacteria; p__Proteobacteria; c__Alphaproteobacteria; o__Rhodospirillales; f__Rhodospirillaceae; g__; s__
723	0.49203151	-0.014066105	1	k__Bacteria; p__Proteobacteria; c__Alphaproteobacteria; o__Rhizobiales
727	-0.247446831	0.558570553	2	k__Bacteria; p__Actinobacteria; c__Thermoleophilia; o__Gaiellales; f__Gaiellaceae; g__; s__
728	-0.731176969	1.518257278	1	k__Bacteria
731	0.3057224	0.050140768	1	k__Bacteria
732	1.625699358	-1.097968451	1	k__Bacteria; p__Acidobacteria; c__Acidobacteria; o__Acidobacteriales
733	-0.516569454	0.891405202	1	k__Bacteria; p__Acidobacteria; c__Acidobacteria; o__Acidobacteriales; f__Acidobacteriaceae
734	0.263826515	0.318817917	1	k__Bacteria; p__Proteobacteria; c__Betaproteobacteria; o__; f__; g__; s__
735	0.3057224	0.050140768	1	k__Bacteria; p__Proteobacteria; c__Deltaproteobacteria
736	-0.572203844	0.14609582	13	k__Bacteria; p__Proteobacteria; c__Betaproteobacteria
737	-1.125092598	1.812040127	1	k__Bacteria; p__Acidobacteria; c__Acidobacteria-6; o__iii1-15; f__RB40; g__; s__
738	0.14489355	0.188588679	10	k__Bacteria; p__Proteobacteria; c__Alphaproteobacteria; o__Rhodospirillales; f__Rhodospirillaceae; g__; s__
739	0.076484004	0.574897987	1	k__Bacteria; p__Acidobacteria; c__Acidobacteria-2; o__; f__; g__; s__
740	-1.125092598	1.812040127	1	k__Bacteria; p__Proteobacteria; c__Alphaproteobacteria
741	0.561319057	-0.242946783	166	k__Bacteria; p__Acidobacteria; c__Acidobacteria; o__Acidobacteriales; f__Koribacteraceae; g__; s__
742	-0.23049255	0.56185495	29	k__Bacteria; p__Acidobacteria; c__Chloracidobacteria; o__; f__; g__; s__
743	1.287942118	-0.885663265	1	k__Bacteria; p__Acidobacteria; c__Acidobacteria-2; o__; f__; g__; s__
744	-0.731176969	1.518257278	1	k__Bacteria; p__Proteobacteria; c__Alphaproteobacteria; o__Rhizobiales
745	0.976976862	-0.406926304	1	k__Bacteria; p__Chloroflexi; c__Ktedonobacteria; o__Thermogemmatisporales; f__Thermogemmatisporaceae; g__; s__
746	0.112820663	0.189035193	21	k__Bacteria; p__Proteobacteria; c__Alphaproteobacteria; o__Rhodospirillales; f__Rhodospirillaceae; g__; s__
747	-2.198641326	-3.482433825	1	k__Bacteria; p__Proteobacteria; c__Betaproteobacteria; o__Burkholderiales
748	-0.66014605	1.161968552	2	k__Bacteria; p__Acidobacteria; c__Acidobacteria; o__Acidobacteriales; f__Acidobacteriaceae
749	-0.591356407	0.538221606	2	k__Bacteria; p__Acidobacteria
750	-0.316530544	0.898987011	2	k__Bacteria; p__Acidobacteria
751	0.986261748	-0.219073131	1	k__Bacteria; p__Proteobacteria; c__Alphaproteobacteria
753	1.625699358	-1.097968451	1	k__Bacteria
754	0.49203151	-0.014066105	1	k__Bacteria; p__Actinobacteria
755	1.057587362	-0.385079048	1	k__Bacteria; p__Acidobacteria
756	-1.259196818	0.501545226	1	k__Bacteria; p__Acidobacteria; c__Chloracidobacteria; o__; f__; g__; s__
757	1.625699358	-1.097968451	1	k__Bacteria
758	-0.256979732	-0.716880425	1	k__Bacteria
759	1.625699358	-1.097968451	1	k__Bacteria; p__Chloroflexi; c__Ktedonobacteria
760	1.095825909	-0.375261628	2	k__Bacteria; p__Verrucomicrobia; c__[Spartobacteria]; o__[Chthoniobacterales]; f__[Chthoniobacteraceae]; g__DA101; s__
762	1.287942118	-0.885663265	1	k__Bacteria; p__Proteobacteria; c__Alphaproteobacteria
763	0.73402333	-0.108409712	1	k__Bacteria; p__Proteobacteria; c__Alphaproteobacteria
764	1.412553488	-0.805003344	3	k__Bacteria; p__Acidobacteria; c__Acidobacteria-2; o__; f__; g__; s__
765	-2.402187248	-1.298217692	1	k__Bacteria; p__Chloroflexi; c__Anaerolineae; o__SBR1031; f__A4b; g__; s__
766	0.49203151	-0.014066105	1	k__Bacteria; p__Proteobacteria; c__Deltaproteobacteria; o__Myxococcales
767	-0.256979732	-0.716880425	1	k__Bacteria; p__Acidobacteria; c__Acidobacteria-5; o__; f__; g__; s__
770	0.18325127	-0.298211612	2	k__Bacteria; p__Actinobacteria; c__Actinobacteria; o__Actinomycetales; f__Streptomycetaceae; g__Streptomyces
772	-0.581837279	-0.116850459	12	k__Bacteria; p__Bacteroidetes; c__Sphingobacteriia; o__Sphingobacteriales; f__; g__; s__
773	0.49203151	-0.014066105	1	k__Bacteria; p__Acidobacteria; c__Acidobacteria-2; o__; f__; g__; s__
774	0.728945589	-0.468029392	4	k__Bacteria; p__Proteobacteria; c__Alphaproteobacteria; o__Rhodospirillales; f__Rhodospirillaceae; g__; s__
775	-0.308028998	0.806872348	2	k__Bacteria; p__Proteobacteria; c__Alphaproteobacteria; o__Rhizobiales
776	-0.731176969	1.518257278	1	k__Bacteria; p__Chloroflexi; c__Ktedonobacteria; o__Thermogemmatisporales; f__Thermogemmatisporaceae; g__; s__
777	0.263826515	0.318817917	1	k__Bacteria; p__Verrucomicrobia; c__[Pedosphaerae]; o__[Pedosphaerales]
778	-0.731176969	1.518257278	1	k__Bacteria; p__Proteobacteria; c__Alphaproteobacteria; o__Sphingomonadales; f__Sphingomonadaceae
781	0.291162196	0.168686354	1	k__Bacteria
782	0.49203151	-0.014066105	1	k__Bacteria; p__Acidobacteria; c__Acidobacteria; o__Acidobacteriales; f__Koribacteraceae; g__; s__
783	-0.907183585	1.179353261	3	k__Bacteria; p__Proteobacteria; c__Deltaproteobacteria; o__MIZ46; f__; g__; s__
784	1.057587362	-0.385079048	2	k__Bacteria; p__Firmicutes; c__Clostridia; o__; f__; g__; s__
786	-0.308028998	0.806872348	1	k__Bacteria; p__Proteobacteria; c__Alphaproteobacteria; o__Rhodospirillales; f__Rhodospirillaceae; g__; s__
787	-0.29969416	0.605244128	1	k__Bacteria; p__Proteobacteria; c__Alphaproteobacteria; o__Rhizobiales
788	0.448680536	0.137711112	2	k__Bacteria; p__Proteobacteria; c__Deltaproteobacteria; o__; f__; g__; s__
790	-1.125092598	1.812040127	1	k__Bacteria; p__Bacteroidetes
791	0.320238153	-1.279655086	4	k__Bacteria; p__Acidobacteria; c__Acidobacteria-5; o__; f__; g__; s__
792	-0.256979732	-0.716880425	1	k__Bacteria; p__Chlorobi; c__BSV26; o__A89; f__; g__; s__
793	1.287942118	-0.885663265	2	k__Bacteria; p__Proteobacteria; c__Gammaproteobacteria; o__Legionellales; f__Coxiellaceae; g__Aquicella; s__
794	-1.259196818	0.501545226	1	k__Bacteria; p__Bacteroidetes; c__Flavobacteriia; o__Flavobacteriales; f__Flavobacteriaceae; g__Flavobacterium; s__
795	0.73402333	-0.108409712	1	k__Bacteria; p__Verrucomicrobia; c__[Spartobacteria]; o__[Chthoniobacterales]; f__[Chthoniobacteraceae]; g__DA101; s__
796	-0.731176969	1.518257278	1	k__Bacteria; p__Proteobacteria; c__Alphaproteobacteria; o__Rhizobiales
798	0.645987456	-0.127521143	7	k__Bacteria; p__Proteobacteria; c__Deltaproteobacteria; o__; f__; g__; s__
799	-1.125092598	1.812040127	1	k__Bacteria; p__Acidobacteria; c__Acidobacteria-6; o__CCU21; f__; g__; s__
800	0.291162196	0.168686354	1	k__Bacteria; p__Acidobacteria; c__Acidobacteria; o__Acidobacteriales; f__Koribacteraceae
801	-0.068306603	0.43256413	27	k__Bacteria; p__Chloroflexi; c__Ktedonobacteria; o__Thermogemmatisporales; f__Thermogemmatisporaceae; g__; s__
802	-1.259196818	0.501545226	1	k__Bacteria; p__Acidobacteria; c__Acidobacteria; o__Acidobacteriales
804	-0.515435564	1.061750703	2	k__Bacteria; p__Acidobacteria; c__Acidobacteria; o__Acidobacteriales; f__Koribacteraceae; g__Candidatus Koribacter; s__
805	-0.203784362	0.522555082	3	k__Bacteria; p__Proteobacteria; c__Deltaproteobacteria; o__Myxococcales; f__Myxococcaceae; g__Anaeromyxobacter; s__
806	-0.769268471	0.96282778	3	k__Bacteria; p__Proteobacteria; c__Deltaproteobacteria; o__Myxococcales; f__; g__; s__
807	0.333807185	-0.150407966	1	k__Bacteria
809	-0.195199502	0.511896978	1	k__Bacteria; p__Proteobacteria; c__Alphaproteobacteria; o__Rhizobiales
810	0.955491637	-0.418826065	2	k__Bacteria; p__Acidobacteria; c__Acidobacteria-2; o__; f__; g__; s__
811	-0.256979732	-0.716880425	1	k__Bacteria; p__Proteobacteria; c__Deltaproteobacteria
812	0.73402333	-0.108409712	1	k__Bacteria; p__Proteobacteria; c__Deltaproteobacteria
813	0.263826515	0.318817917	1	k__Bacteria; p__Gemmatimonadetes; c__Gemmatimonadetes
815	-0.253453125	0.822813491	7	k__Bacteria; p__Actinobacteria; c__Thermoleophilia; o__Gaiellales; f__Gaiellaceae; g__; s__
816	-0.256979732	-0.716880425	1	k__Bacteria; p__Proteobacteria; c__Alphaproteobacteria; o__Rhizobiales; f__Rhodobiaceae; g__; s__
817	-0.519296124	0.357390888	14	k__Bacteria; p__Acidobacteria; c__Acidobacteria; o__Acidobacteriales; f__Koribacteraceae; g__; s__
818	-0.523162263	0.59184698	6	k__Bacteria; p__Acidobacteria; c__Acidobacteria; o__Acidobacteriales; f__Acidobacteriaceae; g__; s__
819	-1.138345415	0.881208643	1	k__Bacteria; p__Proteobacteria; c__Alphaproteobacteria
820	-1.299146535	-1.082562597	9	k__Bacteria; p__Acidobacteria; c__Acidobacteria-5; o__; f__; g__; s__
821	-2.402187248	-1.298217692	1	k__Bacteria; p__Proteobacteria; c__Betaproteobacteria
822	0.297243667	0.315626918	1	k__Bacteria; p__Proteobacteria; c__Gammaproteobacteria
823	-2.198641326	-3.482433825	1	k__Bacteria; p__Proteobacteria; c__Alphaproteobacteria; o__Rhodospirillales; f__; g__; s__
824	0.955491637	-0.418826065	1	k__Bacteria; p__Acidobacteria; c__Acidobacteria; o__Acidobacteriales; f__Koribacteraceae; g__; s__
825	0.976976862	-0.406926304	1	k__Bacteria; p__Bacteroidetes; c__Sphingobacteriia; o__Sphingobacteriales; f__Chitinophagaceae; g__; s__
826	0.748276133	-0.181381886	2	k__Bacteria; p__Acidobacteria; c__Acidobacteria-2; o__; f__; g__; s__
827	-1.125092598	1.812040127	1	k__Bacteria; p__Proteobacteria; c__Alphaproteobacteria
828	-0.545820953	0.730540567	4	k__Bacteria; p__Proteobacteria; c__Alphaproteobacteria; o__Rhizobiales
829	-0.480976576	0.408586072	2	k__Bacteria
830	-0.337832394	0.361359275	40	k__Bacteria; p__Proteobacteria; c__Alphaproteobacteria; o__Rhizobiales
831	0.620401688	-0.044054193	2	k__Bacteria; p__Proteobacteria; c__Alphaproteobacteria; o__Rhizobiales; f__Bradyrhizobiaceae
832	0.291162196	0.168686354	1	k__Bacteria; p__Chloroflexi; c__Ktedonobacteria; o__Ktedonobacterales; f__Ktedonobacteraceae; g__FFCH10602; s__
833	1.20539007	-0.531450125	1	k__Bacteria; p__Verrucomicrobia; c__[Spartobacteria]; o__[Chthoniobacterales]; f__[Chthoniobacteraceae]; g__DA101; s__
835	0.017056512	0.227418081	2	k__Bacteria; p__Proteobacteria; c__Alphaproteobacteria; o__Rhizobiales; f__Hyphomicrobiaceae; g__Rhodoplanes; s__
836	-0.395642707	0.83081608	2	k__Bacteria; p__Acidobacteria; c__Acidobacteria-6; o__iii1-15; f__; g__; s__
837	0.076484004	0.574897987	1	k__Bacteria; p__Proteobacteria; c__Alphaproteobacteria; o__Rhizobiales
838	0.297243667	0.315626918	1	k__Bacteria; p__Acidobacteria; c__Acidobacteria; o__Acidobacteriales; f__Koribacteraceae
839	0.3057224	0.050140768	1	k__Bacteria; p__Chloroflexi; c__Anaerolineae; o__SBR1031; f__oc28; g__; s__
840	-0.256979732	-0.716880425	1	k__Bacteria; p__Armatimonadetes; c__Chthonomonadetes; o__Chthonomonadales; f__Chthonomonadaceae; g__Chthonomonas; s__
841	-0.516569454	0.891405202	1	k__Bacteria; p__Proteobacteria; c__Betaproteobacteria
843	-0.476914452	0.745709241	4	k__Bacteria; p__Acidobacteria; c__Solibacteres; o__Solibacterales; f__Solibacteraceae; g__Candidatus Solibacter; s__
844	-0.256979732	-0.716880425	1	k__Bacteria; p__Acidobacteria; c__Acidobacteria-5; o__; f__; g__; s__
845	0.263826515	0.318817917	2	k__Bacteria; p__Proteobacteria; c__Betaproteobacteria; o__Ellin6067; f__; g__; s__
846	-0.516569454	0.891405202	2	k__Bacteria; p__Proteobacteria; c__Alphaproteobacteria; o__Rhizobiales
847	0.293279015	-0.507026441	26	k__Bacteria; p__Acidobacteria; c__Acidobacteria-5; o__; f__; g__; s__
848	0.66091889	-0.195955106	4	k__Bacteria; p__Firmicutes; c__Bacilli; o__Bacillales; f__Paenibacillaceae; g__Paenibacillus
849	-0.195199502	0.511896978	1	k__Bacteria; p__Proteobacteria; c__Deltaproteobacteria; o__Myxococcales; f__Haliangiaceae; g__; s__
851	-2.402187248	-1.298217692	1	k__Bacteria; p__Proteobacteria
852	-0.308028998	0.806872348	1	k__Bacteria; p__Proteobacteria; c__Alphaproteobacteria; o__Rhizobiales
853	-1.259196818	0.501545226	1	k__Bacteria; p__Proteobacteria; c__Betaproteobacteria; o__Burkholderiales; f__Comamonadaceae
854	-2.402187248	-1.298217692	1	k__Bacteria; p__Actinobacteria; c__Acidimicrobiia; o__Acidimicrobiales; f__EB1017; g__; s__
855	-1.048232424	-0.624038462	2	k__Bacteria; p__Proteobacteria; c__Deltaproteobacteria; o__[Entotheonellales]; f__[Entotheonellaceae]; g__; s__
856	-1.490189103	-0.91561445	3	k__Bacteria; p__Nitrospirae; c__Nitrospira; o__Nitrospirales; f__Nitrospiraceae; g__Nitrospira; s__
857	-2.402187248	-1.298217692	1	k__Bacteria; p__Proteobacteria; c__Deltaproteobacteria; o__Bdellovibrionales; f__Bacteriovoracaceae; g__; s__
858	-0.516569454	0.891405202	1	k__Bacteria; p__Acidobacteria; c__Acidobacteria-2; o__; f__; g__; s__
860	0.73402333	-0.108409712	1	k__Bacteria; p__Chloroflexi; c__Ktedonobacteria; o__JG30-KF-AS9; f__; g__; s__
861	0.291162196	0.168686354	1	k__Bacteria; p__Proteobacteria; c__Deltaproteobacteria; o__MIZ46; f__; g__; s__
862	-0.621651029	0.473395901	6	k__Bacteria; p__Nitrospirae; c__Nitrospira; o__Nitrospirales; f__; g__; s__
863	-0.253817468	0.291039668	16	k__Bacteria; p__Proteobacteria; c__Betaproteobacteria; o__Burkholderiales; f__Burkholderiaceae; g__Burkholderia
864	-1.259196818	0.501545226	1	k__Bacteria
865	0.333807185	-0.150407966	1	k__Bacteria; p__Cyanobacteria; c__4C0d-2; o__MLE1-12; f__; g__; s__
866	-0.731176969	1.518257278	1	k__Bacteria; p__Proteobacteria; c__Alphaproteobacteria; o__Rhodospirillales
867	0.3057224	0.050140768	2	k__Bacteria; p__Proteobacteria; c__Alphaproteobacteria; o__Rhizobiales
869	-0.29969416	0.605244128	1	k__Bacteria; p__Acidobacteria; c__Solibacteres; o__Solibacterales; f__Solibacteraceae; g__Candidatus Solibacter; s__
870	0.263826515	0.318817917	1	k__Bacteria
871	1.287942118	-0.885663265	1	k__Bacteria; p__Acidobacteria; c__; o__; f__; g__; s__
872	-0.256979732	-0.716880425	1	k__Bacteria; p__Proteobacteria; c__Deltaproteobacteria
873	-0.674488971	0.279706916	7	k__Bacteria; p__Actinobacteria; c__Thermoleophilia; o__Gaiellales; f__Gaiellaceae; g__; s__
874	-2.402187248	-1.298217692	1	k__Bacteria; p__Bacteroidetes; c__Sphingobacteriia; o__Sphingobacteriales; f__Chitinophagaceae
875	1.625699358	-1.097968451	1	k__Bacteria; p__Verrucomicrobia; c__[Pedosphaerae]; o__[Pedosphaerales]
876	-1.125092598	1.812040127	1	k__Bacteria; p__TM7; c__TM7-1; o__; f__; g__; s__
877	0.297243667	0.315626918	1	k__Bacteria
878	0.986261748	-0.219073131	1	k__Bacteria; p__Chloroflexi; c__Ktedonobacteria; o__Ktedonobacterales; f__Ktedonobacteraceae; g__FFCH10602; s__
879	0.49203151	-0.014066105	1	k__Bacteria; p__Proteobacteria
880	0.297243667	0.315626918	1	k__Bacteria; p__Bacteroidetes; c__Sphingobacteriia; o__Sphingobacteriales; f__Chitinophagaceae
882	-1.138345415	0.881208643	1	k__Bacteria; p__Proteobacteria; c__Betaproteobacteria
883	0.986261748	-0.219073131	1	k__Bacteria; p__Proteobacteria; c__Alphaproteobacteria; o__Rhodospirillales; f__; g__; s__
884	0.539216819	0.035783913	4	k__Bacteria; p__Proteobacteria; c__Deltaproteobacteria; o__Syntrophobacterales; f__Syntrophobacteraceae; g__; s__
885	-0.458537743	0.758762239	1	k__Bacteria; p__Proteobacteria; c__Alphaproteobacteria; o__Rhizobiales
886	-0.308028998	0.806872348	2	k__Bacteria; p__Proteobacteria; c__Alphaproteobacteria; o__Rhizobiales; f__Rhizobiaceae
888	-2.198641326	-3.482433825	1	k__Bacteria; p__Proteobacteria; c__Alphaproteobacteria; o__Rhizobiales
890	-2.198641326	-3.482433825	1	k__Bacteria; p__Proteobacteria; c__Gammaproteobacteria; o__Xanthomonadales
892	0.051022083	0.413761948	2	k__Bacteria; p__Acidobacteria; c__Solibacteres; o__Solibacterales; f__Solibacteraceae; g__Candidatus Solibacter; s__
893	-0.195199502	0.511896978	1	k__Bacteria; p__Chloroflexi; c__Anaerolineae; o__SBR1031; f__A4b; g__; s__
894	-0.198181667	0.087392432	8	k__Bacteria; p__Proteobacteria; c__Alphaproteobacteria; o__Rhizobiales; f__Hyphomicrobiaceae; g__Rhodoplanes; s__
895	1.287942118	-0.885663265	1	k__Bacteria; p__Proteobacteria; c__Gammaproteobacteria
896	0.73402333	-0.108409712	1	k__Bacteria; p__Chloroflexi; c__Ktedonobacteria
898	-0.195199502	0.511896978	1	k__Bacteria
900	-1.125092598	1.812040127	1	k__Bacteria; p__Bacteroidetes; c__Sphingobacteriia; o__Sphingobacteriales; f__Chitinophagaceae
901	0.73402333	-0.108409712	1	k__Bacteria; p__Proteobacteria; c__Deltaproteobacteria; o__Myxococcales; f__; g__; s__
902	0.378946601	0.11008254	2	k__Bacteria; p__Proteobacteria; c__Alphaproteobacteria; o__Ellin329; f__; g__; s__
903	1.20539007	-0.531450125	1	k__Bacteria; p__Proteobacteria; c__Deltaproteobacteria; o__Myxococcales
904	1.456820738	-0.991815858	2	k__Bacteria; p__Chloroflexi; c__Ktedonobacteria; o__Thermogemmatisporales; f__Thermogemmatisporaceae; g__; s__
905	-1.138345415	0.881208643	1	k__Bacteria; p__Proteobacteria; c__Betaproteobacteria; o__Rhodocyclales; f__Rhodocyclaceae; g__Propionivibrio; s__
906	0.177554465	0.19508295	6	k__Bacteria; p__Actinobacteria; c__Acidimicrobiia; o__Acidimicrobiales; f__EB1017; g__; s__
907	1.625699358	-1.097968451	1	k__Bacteria; p__Planctomycetes; c__Planctomycetia; o__Gemmatales; f__Gemmataceae; g__; s__
908	-2.198641326	-3.482433825	1	k__Bacteria; p__Acidobacteria
909	-1.138345415	0.881208643	1	k__Bacteria; p__Acidobacteria; c__Acidobacteria-2; o__; f__; g__; s__
910	1.287942118	-0.885663265	1	k__Bacteria
912	-1.259196818	0.501545226	2	k__Bacteria
914	1.20539007	-0.531450125	1	k__Bacteria; p__Proteobacteria; c__Alphaproteobacteria; o__Rhizobiales; f__Rhodobiaceae; g__; s__
915	-0.458537743	0.758762239	1	k__Bacteria; p__Acidobacteria; c__Acidobacteria-6; o__iii1-15; f__; g__; s__
916	-1.138345415	0.881208643	2	k__Bacteria; p__Proteobacteria; c__Alphaproteobacteria; o__Rhizobiales; f__Rhodobiaceae; g__Afifella; s__
917	-0.731176969	1.518257278	1	k__Bacteria; p__Proteobacteria; c__Alphaproteobacteria; o__Rhizobiales; f__Bradyrhizobiaceae; g__Bosea; s__genosp.
918	0.592441332	0.024583572	3	k__Bacteria; p__Proteobacteria; c__Deltaproteobacteria; o__Sva0853; f__JTB36; g__; s__
919	0.889986814	-0.449864685	2	k__Bacteria; p__Proteobacteria; c__Alphaproteobacteria; o__Rhizobiales; f__Hyphomicrobiaceae; g__Rhodoplanes; s__
921	-2.198641326	-3.482433825	1	k__Bacteria; p__Bacteroidetes; c__Sphingobacteriia; o__Sphingobacteriales; f__Chitinophagaceae; g__; s__
922	1.287942118	-0.885663265	1	k__Bacteria; p__Proteobacteria; c__Deltaproteobacteria; o__[Entotheonellales]; f__[Entotheonellaceae]; g__; s__
923	0.055261449	0.281018873	2	k__Bacteria; p__Bacteroidetes; c__Sphingobacteriia; o__Sphingobacteriales; f__Flammeovirgaceae; g__A4; s__
924	0.3057224	0.050140768	1	k__Bacteria
926	-0.29969416	0.605244128	1	k__Bacteria; p__Proteobacteria; c__Alphaproteobacteria
927	0.333807185	-0.150407966	1	k__Bacteria; p__Acidobacteria; c__Acidobacteria-6; o__iii1-15; f__; g__; s__
929	0.986261748	-0.219073131	1	k__Bacteria; p__Acidobacteria; c__Acidobacteria; o__Acidobacteriales; f__Koribacteraceae
931	-0.458537743	0.758762239	1	k__Bacteria; p__Proteobacteria; c__Alphaproteobacteria
933	0.263826515	0.318817917	2	k__Bacteria; p__Acidobacteria; c__Chloracidobacteria; o__; f__; g__; s__
934	-2.198641326	-3.482433825	1	k__Bacteria; p__Proteobacteria; c__Alphaproteobacteria; o__Rhizobiales
935	0.3057224	0.050140768	1	k__Bacteria; p__Proteobacteria; c__Betaproteobacteria; o__MND1; f__; g__; s__
936	-0.458537743	0.758762239	1	k__Bacteria
937	0.234846147	0.336166036	2	k__Bacteria; p__Bacteroidetes; c__Sphingobacteriia; o__Sphingobacteriales; f__Chitinophagaceae
938	1.20539007	-0.531450125	1	k__Bacteria; p__Firmicutes; c__Clostridia; o__Clostridiales; f__Clostridiaceae; g__Clostridium; s__
939	-0.29969416	0.605244128	1	k__Bacteria; p__Proteobacteria; c__Alphaproteobacteria; o__Sphingomonadales; f__Sphingomonadaceae; g__Kaistobacter; s__
940	-0.731176969	1.518257278	1	k__Bacteria; p__Proteobacteria; c__Alphaproteobacteria; o__Rhizobiales; f__Hyphomicrobiaceae; g__Rhodoplanes; s__
942	0.076519708	0.225244206	7	k__Bacteria; p__Proteobacteria; c__Deltaproteobacteria; o__[Entotheonellales]; f__[Entotheonellaceae]; g__; s__
943	-0.195199502	0.511896978	1	k__Bacteria
944	0.076484004	0.574897987	1	k__Bacteria; p__Acidobacteria; c__Acidobacteria-2; o__; f__; g__; s__
945	0.976976862	-0.406926304	2	k__Bacteria
946	-0.994832786	0.255021596	6	k__Bacteria; p__Bacteroidetes; c__Sphingobacteriia; o__Sphingobacteriales; f__Chitinophagaceae
948	-0.755933595	0.949651258	4	k__Bacteria; p__Proteobacteria; c__Deltaproteobacteria; o__MIZ46; f__; g__; s__
949	0.333807185	-0.150407966	1	k__Bacteria
950	1.20539007	-0.531450125	1	k__Bacteria; p__Proteobacteria; c__Deltaproteobacteria; o__Myxococcales; f__; g__; s__
953	0.73402333	-0.108409712	1	k__Bacteria
954	-0.308028998	0.806872348	1	k__Bacteria; p__Proteobacteria; c__Alphaproteobacteria; o__Rhizobiales; f__Beijerinckiaceae
955	-0.195199502	0.511896978	1	k__Bacteria; p__Acidobacteria; c__Solibacteres; o__Solibacterales; f__Solibacteraceae; g__Candidatus Solibacter; s__
957	-0.256979732	-0.716880425	3	k__Bacteria; p__Gemmatimonadetes; c__Gemmatimonadetes
958	0.976976862	-0.406926304	1	k__Bacteria; p__Acidobacteria; c__Acidobacteria-6; o__iii1-15; f__; g__; s__
959	0.551292039	-0.173296354	3	k__Bacteria; p__Nitrospirae; c__Nitrospira; o__Nitrospirales; f__Nitrospiraceae; g__Nitrospira; s__
960	-0.330886746	0.451524738	8	k__Bacteria; p__Proteobacteria; c__Deltaproteobacteria; o__Syntrophobacterales; f__Syntrophobacteraceae; g__; s__
962	0.3057224	0.050140768	1	k__Bacteria; p__Proteobacteria; c__Alphaproteobacteria; o__Rhodospirillales; f__Rhodospirillaceae; g__; s__
963	0.038413726	-0.433644196	2	k__Bacteria; p__Chloroflexi; c__Ktedonobacteria; o__Thermogemmatisporales
964	1.057587362	-0.385079048	1	k__Bacteria; p__Proteobacteria; c__Alphaproteobacteria; o__Rhizobiales
965	-1.259196818	0.501545226	1	k__Bacteria; p__Verrucomicrobia; c__[Spartobacteria]; o__[Chthoniobacterales]; f__[Chthoniobacteraceae]; g__Chthoniobacter; s__
966	1.287942118	-0.885663265	1	k__Bacteria
967	-0.575145968	0.007009043	14	k__Bacteria; p__Proteobacteria; c__Alphaproteobacteria; o__Rhizobiales; f__Hyphomicrobiaceae; g__Rhodoplanes; s__
968	0.755556235	-0.240654678	2	k__Bacteria
969	0.976976862	-0.406926304	1	k__Bacteria; p__Acidobacteria; c__Acidobacteria; o__Acidobacteriales; f__Koribacteraceae
970	-0.205270844	0.736366116	5	k__Bacteria; p__Actinobacteria; c__Acidimicrobiia; o__Acidimicrobiales; f__EB1017; g__; s__
971	-1.138345415	0.881208643	1	k__Bacteria; p__Bacteroidetes; c__Sphingobacteriia; o__Sphingobacteriales; f__Chitinophagaceae; g__; s__
972	0.291162196	0.168686354	1	k__Bacteria; p__Proteobacteria; c__Deltaproteobacteria; o__Myxococcales
973	-0.277634907	0.890037729	9	k__Bacteria; p__Proteobacteria; c__Alphaproteobacteria; o__Rhizobiales; f__Hyphomicrobiaceae; g__Rhodoplanes; s__
974	-1.125092598	1.812040127	1	k__Bacteria
975	0.3057224	0.050140768	1	k__Bacteria
976	-1.096102889	-0.355504801	8	k__Bacteria; p__Proteobacteria; c__Alphaproteobacteria; o__Rhizobiales; f__Hyphomicrobiaceae; g__Rhodoplanes; s__
977	-0.731176969	1.518257278	1	k__Bacteria; p__Proteobacteria; c__Betaproteobacteria
979	1.20539007	-0.531450125	1	k__Bacteria
980	0.327898738	0.093209031	2	k__Bacteria; p__Nitrospirae; c__Nitrospira; o__Nitrospirales; f__; g__; s__
982	-0.195199502	0.511896978	1	k__Bacteria; p__Elusimicrobia; c__Elusimicrobia; o__Elusimicrobiales; f__; g__; s__
983	1.287942118	-0.885663265	1	k__Bacteria; p__Chloroflexi; c__Ktedonobacteria; o__Thermogemmatisporales
984	-0.351607919	-0.529574316	4	k__Bacteria; p__Acidobacteria; c__Acidobacteria; o__Acidobacteriales; f__Koribacteraceae
985	-0.195199502	0.511896978	1	k__Bacteria; p__Bacteroidetes; c__Sphingobacteriia; o__Sphingobacteriales; f__Flammeovirgaceae; g__A4; s__
986	-0.481181659	-0.002182672	9	k__Bacteria; p__Proteobacteria; c__Betaproteobacteria
987	-0.195199502	0.511896978	1	k__Bacteria; p__Proteobacteria; c__Gammaproteobacteria
988	-0.516569454	0.891405202	1	k__Bacteria; p__Bacteroidetes; c__Sphingobacteriia; o__Sphingobacteriales; f__Chitinophagaceae; g__; s__
990	0.855500096	-0.257668008	2	k__Bacteria; p__Proteobacteria; c__Alphaproteobacteria; o__Rhizobiales; f__Bradyrhizobiaceae
991	0.315344315	-0.075376937	6	k__Bacteria; p__Verrucomicrobia; c__[Pedosphaerae]; o__[Pedosphaerales]
992	0.517998676	0.007889142	6	k__Bacteria; p__Acidobacteria; c__Acidobacteria; o__Acidobacteriales; f__Koribacteraceae
994	-2.402187248	-1.298217692	1	k__Bacteria
996	-2.402187248	-1.298217692	1	k__Bacteria; p__Proteobacteria; c__Betaproteobacteria; o__A21b; f__EB1003; g__; s__
997	-0.195199502	0.511896978	1	k__Bacteria; p__Proteobacteria; c__Alphaproteobacteria; o__Rhizobiales; f__Rhodobiaceae; g__; s__
998	-0.283985886	1.042423197	4	k__Bacteria; p__Acidobacteria
999	0.263826515	0.318817917	1	k__Bacteria
1000	-0.256979732	-0.716880425	1	k__Bacteria; p__Nitrospirae; c__Nitrospira; o__Nitrospirales; f__; g__; s__
1001	-1.138345415	0.881208643	1	k__Bacteria
1002	0.076484004	0.574897987	1	k__Bacteria
1003	-0.097355614	0.538790078	2	k__Bacteria; p__Chloroflexi; c__Anaerolineae; o__SBR1031; f__oc28; g__; s__
1004	1.310483967	-0.777101056	5	k__Bacteria; p__AD3; c__ABS-6; o__; f__; g__; s__
1005	-1.138345415	0.881208643	2	k__Bacteria; p__Actinobacteria; c__Actinobacteria; o__Actinomycetales; f__Micromonosporaceae
1007	1.287942118	-0.885663265	2	k__Bacteria; p__Proteobacteria
1008	0.291162196	0.168686354	1	k__Bacteria; p__Proteobacteria; c__Gammaproteobacteria
1009	0.448489377	-0.002709392	3	k__Bacteria; p__Gemmatimonadetes; c__Gemmatimonadetes
1010	-0.450333946	0.154489866	5	k__Bacteria; p__Bacteroidetes; c__Flavobacteriia; o__Flavobacteriales; f__Flavobacteriaceae
1012	0.49203151	-0.014066105	1	k__Bacteria
1013	0.333807185	-0.150407966	1	k__Bacteria; p__Acidobacteria; c__Acidobacteria; o__Acidobacteriales; f__Acidobacteriaceae
1014	0.291162196	0.168686354	1	k__Bacteria; p__Acidobacteria; c__Acidobacteria; o__Acidobacteriales; f__Koribacteraceae
1015	0.263826515	0.318817917	1	k__Bacteria; p__Acidobacteria; c__Acidobacteria-2; o__; f__; g__; s__
1016	0.1838231	0.37179217	2	k__Bacteria; p__Proteobacteria; c__Alphaproteobacteria; o__Rhizobiales; f__Hyphomicrobiaceae; g__Rhodoplanes; s__
1017	-0.308028998	0.806872348	1	k__Bacteria; p__Proteobacteria; c__Alphaproteobacteria
1018	-0.29969416	0.605244128	1	k__Bacteria; p__Proteobacteria; c__Deltaproteobacteria
1019	-0.731176969	1.518257278	1	k__Bacteria; p__Proteobacteria; c__Alphaproteobacteria; o__Rhizobiales; f__Hyphomicrobiaceae; g__Rhodoplanes; s__
1020	-0.302472439	0.672453535	3	k__Bacteria; p__Proteobacteria; c__Alphaproteobacteria; o__Rhizobiales; f__Hyphomicrobiaceae; g__Hyphomicrobium; s__
1021	-0.762617439	0.841668928	5	k__Bacteria; p__Proteobacteria; c__Alphaproteobacteria; o__Rhizobiales; f__Methylocystaceae; g__; s__
1022	1.625699358	-1.097968451	1	k__Bacteria
1023	-1.259196818	0.501545226	1	k__Bacteria; p__Proteobacteria; c__Alphaproteobacteria
1024	-0.731176969	1.518257278	1	k__Bacteria; p__Actinobacteria; c__Actinobacteria; o__Actinomycetales
1025	-1.259196818	0.501545226	1	k__Bacteria; p__Proteobacteria; c__Alphaproteobacteria; o__Ellin329; f__; g__; s__
1028	-0.308028998	0.806872348	1	k__Bacteria
1030	-2.198641326	-3.482433825	1	k__Bacteria; p__Proteobacteria; c__Alphaproteobacteria; o__Rhizobiales
1031	-1.138345415	0.881208643	1	k__Bacteria; p__Proteobacteria; c__Alphaproteobacteria; o__Rhizobiales
1032	0.734504186	-0.210496205	2	k__Bacteria; p__Chlorobi; c__SJA-28; o__; f__; g__; s__
1033	-1.125092598	1.812040127	1	k__Bacteria; p__Bacteroidetes; c__Bacteroidia; o__Bacteroidales
1034	-1.344156645	-0.57538336	22	k__Bacteria; p__Nitrospirae; c__Nitrospira; o__Nitrospirales; f__; g__; s__
1035	-1.081096332	-0.033794043	3	k__Bacteria; p__Proteobacteria; c__Alphaproteobacteria; o__Rhizobiales; f__Hyphomicrobiaceae; g__Rhodoplanes
1036	-0.156731484	-0.228174108	11	k__Bacteria; p__Acidobacteria; c__iii1-8; o__32-20; f__; g__; s__
1037	-0.416311508	0.465674706	2	k__Bacteria; p__Verrucomicrobia; c__Opitutae; o__Opitutales; f__Opitutaceae; g__; s__
1038	-0.72898467	1.089382252	3	k__Bacteria; p__Proteobacteria; c__Gammaproteobacteria; o__Alteromonadales; f__OM60; g__; s__
1039	-2.402187248	-1.298217692	1	k__Bacteria; p__Proteobacteria; c__Gammaproteobacteria
1040	0.955491637	-0.418826065	1	k__Bacteria; p__Acidobacteria; c__Acidobacteria; o__Acidobacteriales; f__Koribacteraceae; g__Candidatus Koribacter; s__
1042	-0.256979732	-0.716880425	1	k__Bacteria
1043	-0.111605078	0.590071057	2	k__Bacteria; p__Proteobacteria; c__Deltaproteobacteria; o__Desulfuromonadales; f__Geobacteraceae; g__Geobacter; s__
1044	0.3057224	0.050140768	1	k__Bacteria; p__Chloroflexi; c__Bljii12; o__B07_WMSP1; f__FFCH4570; g__; s__
1045	-0.29969416	0.605244128	1	k__Bacteria
1046	-1.259196818	0.501545226	1	k__Bacteria; p__Proteobacteria; c__Alphaproteobacteria; o__Rhodospirillales; f__Rhodospirillaceae
1047	1.20539007	-0.531450125	1	k__Bacteria
1048	0.986261748	-0.219073131	1	k__Bacteria; p__Proteobacteria; c__Betaproteobacteria
1049	-0.29969416	0.605244128	1	k__Bacteria; p__Proteobacteria; c__Alphaproteobacteria; o__Rhizobiales; f__Hyphomicrobiaceae; g__Rhodoplanes; s__
1050	0.263826515	0.318817917	1	k__Bacteria; p__Proteobacteria; c__Betaproteobacteria; o__Burkholderiales; f__Comamonadaceae
1052	-0.195199502	0.511896978	1	k__Bacteria; p__Proteobacteria; c__Deltaproteobacteria
1053	0.73402333	-0.108409712	1	k__Bacteria; p__Proteobacteria; c__Alphaproteobacteria; o__Rhodospirillales
1054	0.955491637	-0.418826065	1	k__Bacteria
1055	0.076484004	0.574897987	1	k__Bacteria
1056	-0.458537743	0.758762239	1	k__Bacteria; p__Acidobacteria; c__Acidobacteria; o__Acidobacteriales; f__Koribacteraceae
1057	0.076484004	0.574897987	1	k__Bacteria; p__Acidobacteria; c__Acidobacteria; o__Acidobacteriales; f__Acidobacteriaceae
1060	-1.125092598	1.812040127	1	k__Bacteria; p__Actinobacteria; c__Thermoleophilia; o__Gaiellales; f__Gaiellaceae; g__; s__
1061	-0.731176969	1.518257278	1	k__Bacteria; p__Proteobacteria; c__Betaproteobacteria; o__Burkholderiales; f__Comamonadaceae
1062	-0.256979732	-0.716880425	1	k__Bacteria; p__Acidobacteria
1063	-0.731176969	1.518257278	3	k__Bacteria; p__Chloroflexi; c__Ktedonobacteria; o__Ktedonobacterales; f__Ktedonobacteraceae; g__FFCH10602; s__
1064	0.851091681	-0.261535232	2	k__Bacteria; p__Proteobacteria; c__Alphaproteobacteria
1065	-0.195199502	0.511896978	2	k__Bacteria; p__Proteobacteria; c__Deltaproteobacteria; o__Myxococcales; f__Haliangiaceae; g__; s__
1066	0.976976862	-0.406926304	1	k__Bacteria; p__Chloroflexi; c__Ktedonobacteria; o__Thermogemmatisporales; f__Thermogemmatisporaceae; g__; s__
1067	-0.516569454	0.891405202	1	k__Bacteria; p__Bacteroidetes; c__Sphingobacteriia; o__Sphingobacteriales; f__Chitinophagaceae
1068	1.287942118	-0.885663265	1	k__Bacteria; p__Acidobacteria; c__Acidobacteria-2; o__; f__; g__; s__
1069	0.333807185	-0.150407966	1	k__Bacteria; p__BRC1; c__PRR-11; o__; f__; g__; s__
1070	-1.259196818	0.501545226	1	Unclassified
1071	0.976976862	-0.406926304	2	k__Bacteria; p__Acidobacteria; c__Acidobacteria-2; o__; f__; g__; s__
1073	0.49203151	-0.014066105	1	k__Bacteria; p__Proteobacteria; c__Deltaproteobacteria; o__Myxococcales; f__Myxococcaceae; g__; s__
1074	-0.516569454	0.891405202	1	k__Bacteria
1075	0.333807185	-0.150407966	1	k__Bacteria; p__Proteobacteria; c__Deltaproteobacteria; o__Myxococcales
1076	0.315960919	-0.155982436	15	k__Bacteria; p__Chloroflexi; c__Ktedonobacteria; o__Thermogemmatisporales; f__Thermogemmatisporaceae; g__; s__
1078	-0.308028998	0.806872348	1	k__Bacteria; p__Armatimonadetes; c__S1a-1H; o__; f__; g__; s__
1079	-0.731176969	1.518257278	1	k__Bacteria; p__Firmicutes; c__Clostridia
1081	1.625699358	-1.097968451	1	k__Bacteria; p__Proteobacteria; c__Alphaproteobacteria; o__Rhodobacterales; f__Hyphomonadaceae
1082	-0.29969416	0.605244128	1	k__Bacteria; p__Proteobacteria; c__Alphaproteobacteria; o__Rhodospirillales; f__Rhodospirillaceae; g__; s__
1083	0.333807185	-0.150407966	1	k__Bacteria; p__Chloroflexi; c__Ktedonobacteria; o__Thermogemmatisporales; f__Thermogemmatisporaceae; g__; s__
1084	0.976976862	-0.406926304	1	k__Bacteria; p__Acidobacteria; c__Acidobacteria-5; o__; f__; g__; s__
1086	-0.195199502	0.511896978	2	k__Bacteria; p__Proteobacteria; c__Betaproteobacteria
1087	0.3057224	0.050140768	1	k__Bacteria; p__Bacteroidetes; c__Sphingobacteriia; o__Sphingobacteriales
1088	0.527012361	-0.023975491	13	k__Bacteria; p__Acidobacteria; c__; o__; f__; g__; s__
1089	-0.195199502	0.511896978	1	k__Bacteria; p__Bacteroidetes; c__Sphingobacteriia; o__Sphingobacteriales; f__Chitinophagaceae
1090	-1.259196818	0.501545226	1	k__Bacteria; p__Proteobacteria
1091	-0.373279605	0.968364968	7	k__Bacteria
1093	0.291162196	0.168686354	1	k__Bacteria; p__Proteobacteria; c__Alphaproteobacteria; o__Rhizobiales; f__Rhodobiaceae; g__; s__
1094	0.887106099	-0.299008945	4	k__Bacteria; p__Proteobacteria; c__Alphaproteobacteria; o__Rhizobiales
1095	-2.198641326	-3.482433825	1	k__Bacteria; p__Proteobacteria; c__Deltaproteobacteria
1096	0.3057224	0.050140768	1	k__Bacteria
1099	-0.574826973	1.007509461	3	k__Bacteria; p__Proteobacteria; c__Alphaproteobacteria; o__Rhizobiales; f__Methylocystaceae; g__; s__
1100	0.955491637	-0.418826065	2	k__Bacteria; p__Acidobacteria; c__Acidobacteria-5; o__; f__; g__; s__
1101	-2.402187248	-1.298217692	1	k__Bacteria; p__Nitrospirae; c__Nitrospira; o__Nitrospirales; f__; g__; s__
1102	-1.138345415	0.881208643	1	k__Bacteria
1103	0.076484004	0.574897987	1	k__Bacteria; p__Nitrospirae; c__Nitrospira; o__Nitrospirales; f__; g__; s__
1104	-2.198641326	-3.482433825	1	k__Bacteria; p__Actinobacteria; c__Thermoleophilia; o__Solirubrobacterales; f__Solirubrobacteraceae; g__Solirubrobacter; s__
1105	-0.194222843	0.575687214	13	k__Bacteria; p__Proteobacteria; c__Alphaproteobacteria; o__Rhizobiales
1106	0.301483033	0.182883843	2	k__Bacteria; p__Proteobacteria; c__Alphaproteobacteria; o__Rhizobiales
1107	0.976976862	-0.406926304	1	k__Bacteria; p__Proteobacteria; c__Gammaproteobacteria; o__Xanthomonadales; f__Sinobacteraceae; g__; s__
1108	-1.138345415	0.881208643	1	k__Bacteria; p__Actinobacteria; c__Thermoleophilia; o__Gaiellales; f__Gaiellaceae; g__; s__
1109	-1.207950571	-1.729192607	3	k__Bacteria
1110	-2.402187248	-1.298217692	1	k__Bacteria; p__WS3; c__PRR-12; o__Sediment-1; f__PRR-10; g__; s__
1111	0.945513564	-0.42514899	12	k__Bacteria; p__Acidobacteria; c__Acidobacteria-2; o__; f__; g__; s__
1112	1.287942118	-0.885663265	1	k__Bacteria; p__Proteobacteria; c__Betaproteobacteria
1114	0.076484004	0.574897987	1	k__Bacteria; p__Proteobacteria; c__Deltaproteobacteria; o__Myxococcales
1115	0.986261748	-0.219073131	1	k__Bacteria; p__Verrucomicrobia; c__[Pedosphaerae]; o__[Pedosphaerales]; f__Ellin515; g__; s__
1116	0.955491637	-0.418826065	1	k__Bacteria; p__Proteobacteria; c__Alphaproteobacteria; o__Ellin329; f__; g__; s__
1117	0.955491637	-0.418826065	1	k__Bacteria; p__Acidobacteria; c__TM1; o__; f__; g__; s__
1118	-1.482942174	0.047215476	3	k__Bacteria; p__Proteobacteria; c__Alphaproteobacteria; o__Rhizobiales
1119	-1.259196818	0.501545226	1	k__Bacteria; p__Actinobacteria; c__Thermoleophilia; o__Gaiellales; f__Gaiellaceae; g__; s__
1120	0.955491637	-0.418826065	1	k__Bacteria; p__OD1; c__SM2F11; o__; f__; g__; s__
1121	0.955491637	-0.418826065	1	k__Bacteria; p__Acidobacteria; c__Solibacteres; o__Solibacterales; f__Solibacteraceae; g__Candidatus Solibacter; s__
1122	-0.731176969	1.518257278	3	k__Bacteria; p__Acidobacteria; c__Acidobacteria-5; o__; f__; g__; s__
1123	0.391596853	0.077310124	2	k__Bacteria; p__Proteobacteria; c__Betaproteobacteria; o__Ellin6067; f__; g__; s__
1124	0.764915643	-0.375620848	26	k__Bacteria; p__Acidobacteria; c__Acidobacteria; o__Acidobacteriales; f__Koribacteraceae
1125	-1.259196818	0.501545226	1	k__Bacteria; p__Proteobacteria
1126	-0.731176969	1.518257278	8	k__Bacteria; p__Proteobacteria; c__Gammaproteobacteria; o__Legionellales
1128	-1.259196818	0.501545226	1	k__Bacteria; p__Proteobacteria; c__Betaproteobacteria
1129	-2.198641326	-3.482433825	1	k__Bacteria; p__Acidobacteria; c__Acidobacteria; o__Acidobacteriales
1130	0.285325969	-0.089537623	3	k__Bacteria; p__Proteobacteria; c__Alphaproteobacteria; o__Caulobacterales; f__; g__; s__
1131	-0.256979732	-0.716880425	1	k__Bacteria; p__Acidobacteria; c__Acidobacteria-6; o__BPC015; f__; g__; s__
1132	-2.402187248	-1.298217692	1	k__Bacteria; p__Acidobacteria; c__Acidobacteria; o__Acidobacteriales; f__Koribacteraceae
1133	-0.785310564	0.742663182	16	k__Bacteria; p__Bacteroidetes; c__Sphingobacteriia; o__Sphingobacteriales; f__Chitinophagaceae; g__Flavisolibacter; s__
1134	0.076484004	0.574897987	1	k__Bacteria; p__Proteobacteria; c__Deltaproteobacteria
1136	0.333807185	-0.150407966	1	k__Bacteria
1137	-1.125092598	1.812040127	1	k__Bacteria; p__Acidobacteria; c__Acidobacteria; o__Acidobacteriales; f__Acidobacteriaceae; g__; s__
1138	-0.621574845	-1.950629945	2	k__Bacteria; p__Nitrospirae; c__Nitrospira; o__Nitrospirales; f__Nitrospiraceae; g__Nitrospira; s__
1139	-0.305137063	0.57899882	6	k__Bacteria; p__Actinobacteria; c__MB-A2-108; o__0319-7L14; f__; g__; s__
1141	0.291162196	0.168686354	1	k__Bacteria
1142	-0.195199502	0.511896978	1	k__Bacteria; p__Planctomycetes; c__Planctomycetia; o__Gemmatales; f__Gemmataceae; g__; s__
1144	-0.049617525	0.618543328	3	k__Bacteria; p__Acidobacteria; c__Acidobacteria-6; o__iii1-15; f__; g__; s__
1145	1.20539007	-0.531450125	1	k__Bacteria; p__Acidobacteria; c__PAUC37f; o__; f__; g__; s__
1146	0.333807185	-0.150407966	1	k__Bacteria; p__Chloroflexi; c__Ktedonobacteria; o__Thermogemmatisporales; f__Thermogemmatisporaceae; g__; s__
1147	0.333807185	-0.150407966	1	k__Bacteria; p__Acidobacteria
1148	0.50376883	0.130214093	5	k__Bacteria; p__Acidobacteria; c__Acidobacteria; o__Acidobacteriales; f__Koribacteraceae; g__; s__
1149	-0.256979732	-0.716880425	1	k__Bacteria
1151	-0.195199502	0.511896978	1	k__Bacteria; p__OD1; c__SM2F11; o__; f__; g__; s__
1152	0.73402333	-0.108409712	1	k__Bacteria; p__Cyanobacteria; c__4C0d-2; o__MLE1-12; f__; g__; s__
1153	0.955491637	-0.418826065	1	k__Bacteria
1154	-2.402187248	-1.298217692	1	k__Bacteria
1155	0.49203151	-0.014066105	2	k__Bacteria; p__Proteobacteria; c__Betaproteobacteria; o__MND1; f__; g__; s__
1156	-0.731176969	1.518257278	1	k__Bacteria; p__Proteobacteria; c__Alphaproteobacteria; o__Rhodospirillales
1158	0.49203151	-0.014066105	1	k__Bacteria; p__Acidobacteria; c__Acidobacteria; o__Acidobacteriales; f__Acidobacteriaceae; g__Edaphobacter; s__
1159	1.20539007	-0.531450125	1	k__Bacteria
1162	1.057587362	-0.385079048	1	k__Bacteria
1163	-0.220042725	0.733151594	2	k__Bacteria; p__Bacteroidetes; c__Sphingobacteriia; o__Sphingobacteriales; f__Sphingobacteriaceae; g__; s__
1165	0.73402333	-0.108409712	1	k__Bacteria; p__Acidobacteria; c__Chloracidobacteria; o__; f__; g__; s__
1166	-0.379115952	0.682003183	2	k__Bacteria; p__Proteobacteria; c__Deltaproteobacteria; o__MIZ46; f__; g__; s__
1169	-1.259196818	0.501545226	1	k__Bacteria; p__Proteobacteria; c__Deltaproteobacteria; o__Myxococcales; f__; g__; s__
1171	-1.138345415	0.881208643	1	k__Bacteria; p__Acidobacteria; c__Solibacteres; o__Solibacterales; f__Solibacteraceae; g__Candidatus Solibacter; s__
1172	0.3057224	0.050140768	1	k__Bacteria; p__Acidobacteria; c__Solibacteres; o__Solibacterales; f__Solibacteraceae; g__Candidatus Solibacter; s__
1173	0.379472381	0.011906676	5	k__Bacteria; p__Planctomycetes; c__Phycisphaerae; o__; f__; g__; s__
1174	0.3057224	0.050140768	1	k__Bacteria; p__Acidobacteria; c__Acidobacteria-6; o__iii1-15; f__; g__; s__
1175	0.263826515	0.318817917	1	k__Bacteria; p__Acidobacteria
1177	1.287942118	-0.885663265	1	k__Bacteria
1178	1.20539007	-0.531450125	1	k__Bacteria; p__Firmicutes; c__Clostridia; o__Clostridiales; f__Clostridiaceae; g__Clostridium; s__
1180	1.625699358	-1.097968451	1	k__Bacteria; p__AD3
1181	0.970876693	-0.318949598	2	k__Bacteria; p__Proteobacteria; c__Alphaproteobacteria; o__BD7-3; f__; g__; s__
1182	0.033391166	0.324634055	11	k__Bacteria; p__Actinobacteria; c__Actinobacteria; o__Actinomycetales
1183	0.849605177	-0.248881673	10	k__Bacteria; p__Acidobacteria; c__; o__; f__; g__; s__
1184	0.986261748	-0.219073131	1	k__Bacteria; p__Acidobacteria; c__Acidobacteria; o__Acidobacteriales; f__Koribacteraceae; g__; s__
1185	0.17015526	0.446857952	2	k__Bacteria
1186	1.625699358	-1.097968451	1	k__Bacteria; p__Proteobacteria; c__Deltaproteobacteria; o__MIZ46; f__; g__; s__
1187	0.291162196	0.168686354	1	k__Bacteria; p__Proteobacteria; c__Deltaproteobacteria; o__Bdellovibrionales; f__Bdellovibrionaceae; g__Bdellovibrio; s__
1188	-0.731176969	1.518257278	1	k__Bacteria; p__Actinobacteria; c__Actinobacteria; o__Actinomycetales; f__Micromonosporaceae
1189	0.076484004	0.574897987	2	k__Bacteria; p__Proteobacteria; c__Alphaproteobacteria; o__Rhizobiales
1190	-1.259196818	0.501545226	1	k__Bacteria; p__Firmicutes; c__Clostridia; o__Clostridiales; f__Clostridiaceae; g__Caloramator; s__
1191	-2.198641326	-3.482433825	1	k__Bacteria
1192	-0.458537743	0.758762239	1	k__Bacteria
1193	0.49203151	-0.014066105	1	k__Bacteria; p__Acidobacteria; c__PAUC37f; o__; f__; g__; s__
1194	0.73402333	-0.108409712	1	k__Bacteria; p__Proteobacteria; c__Betaproteobacteria; o__; f__; g__; s__
1195	1.057587362	-0.385079048	1	k__Bacteria; p__Chloroflexi; c__Ktedonobacteria; o__Thermogemmatisporales; f__Thermogemmatisporaceae; g__; s__
1196	-2.198641326	-3.482433825	1	k__Bacteria; p__Acidobacteria; c__Acidobacteria-6; o__iii1-15; f__; g__; s__
1197	1.287942118	-0.885663265	1	k__Bacteria
1198	0.955491637	-0.418826065	1	k__Bacteria; p__Proteobacteria; c__Alphaproteobacteria; o__Rhizobiales
1199	-0.380777042	-0.119852858	6	k__Bacteria; p__Proteobacteria; c__Alphaproteobacteria; o__Rhizobiales; f__Hyphomicrobiaceae; g__Rhodoplanes; s__
1200	0.3057224	0.050140768	1	k__Bacteria; p__Proteobacteria; c__Betaproteobacteria; o__SC-I-84; f__; g__; s__
1201	-0.256979732	-0.716880425	1	k__Bacteria; p__Proteobacteria
1202	-0.731176969	1.518257278	1	k__Bacteria; p__OD1; c__SM2F11; o__; f__; g__; s__
1203	0.291162196	0.168686354	1	k__Bacteria; p__Acidobacteria
1204	-0.094039581	-0.066274018	9	k__Bacteria; p__Verrucomicrobia; c__[Pedosphaerae]; o__[Pedosphaerales]; f__Ellin515; g__; s__
1205	0.49203151	-0.014066105	1	k__Bacteria; p__Acidobacteria; c__Acidobacteria; o__Acidobacteriales
1206	0.769225208	-0.09511142	3	k__Bacteria; p__Chloroflexi; c__Ktedonobacteria
1207	0.976976862	-0.406926304	1	k__Bacteria
1209	1.20539007	-0.531450125	1	k__Bacteria; p__Proteobacteria; c__Gammaproteobacteria; o__Legionellales; f__Coxiellaceae; g__Aquicella; s__
1210	0.73402333	-0.108409712	1	k__Bacteria; p__Acidobacteria
1211	-2.402187248	-1.298217692	2	k__Bacteria
1212	0.042419923	0.555548174	5	k__Bacteria; p__Proteobacteria; c__Alphaproteobacteria; o__Rhodospirillales; f__Rhodospirillaceae
1214	-2.402187248	-1.298217692	1	k__Bacteria; p__Acidobacteria; c__Acidobacteria; o__Acidobacteriales
1215	0.291162196	0.168686354	1	k__Bacteria; p__Proteobacteria; c__Gammaproteobacteria; o__Xanthomonadales; f__Xanthomonadaceae
1216	-1.128405802	1.579332256	4	k__Bacteria; p__Proteobacteria; c__Alphaproteobacteria; o__Rhizobiales; f__Hyphomicrobiaceae; g__Devosia; s__
1217	0.49203151	-0.014066105	3	k__Bacteria; p__Acidobacteria
1218	0.291162196	0.168686354	1	k__Bacteria; p__Acidobacteria; c__Solibacteres; o__Solibacterales; f__Solibacteraceae; g__Candidatus Solibacter; s__
1219	0.46244701	0.060939816	5	k__Bacteria; p__Proteobacteria; c__Betaproteobacteria
1220	0.263826515	0.318817917	1	k__Bacteria; p__Proteobacteria; c__Betaproteobacteria; o__SC-I-84; f__; g__; s__
1221	-0.195199502	0.511896978	1	k__Bacteria; p__Proteobacteria; c__Gammaproteobacteria; o__Xanthomonadales; f__Sinobacteraceae; g__; s__
1222	-0.458537743	0.758762239	1	k__Bacteria; p__Proteobacteria; c__Alphaproteobacteria; o__Rhodospirillales; f__Acetobacteraceae
1223	0.986261748	-0.219073131	1	k__Bacteria; p__Chloroflexi; c__Ktedonobacteria; o__Ktedonobacterales; f__Ktedonobacteraceae; g__FFCH10602; s__
1224	-1.138345415	0.881208643	1	k__Bacteria; p__Proteobacteria; c__Alphaproteobacteria
1225	0.297243667	0.315626918	1	k__Bacteria
1226	0.291162196	0.168686354	1	k__Bacteria; p__Firmicutes; c__Bacilli; o__Bacillales; f__Paenibacillaceae; g__Paenibacillus; s__
1228	-0.195199502	0.511896978	1	k__Bacteria; p__Acidobacteria
1230	-1.259196818	0.501545226	1	k__Bacteria; p__Proteobacteria; c__Alphaproteobacteria
1231	-2.402187248	-1.298217692	1	k__Bacteria
1232	-1.138345415	0.881208643	1	k__Bacteria; p__Proteobacteria; c__Deltaproteobacteria; o__MIZ46; f__; g__; s__
1233	0.291162196	0.168686354	1	k__Bacteria
1234	-0.530174883	0.225408398	3	k__Bacteria; p__Firmicutes; c__Bacilli; o__Bacillales; f__Paenibacillaceae; g__Paenibacillus; s__chondroitinus
1235	0.955491637	-0.418826065	1	k__Bacteria; p__WPS-2; c__; o__; f__; g__; s__
1236	1.010982724	-0.497036488	2	k__Bacteria; p__Gemmatimonadetes; c__Gemmatimonadetes
1237	0.291162196	0.168686354	2	k__Bacteria; p__Firmicutes; c__Clostridia; o__Clostridiales; f__Clostridiaceae
1238	0.291162196	0.168686354	1	k__Bacteria; p__Chloroflexi; c__Ktedonobacteria; o__Ktedonobacterales; f__Ktedonobacteraceae; g__FFCH10602; s__
1239	-2.198641326	-3.482433825	2	k__Bacteria; p__Proteobacteria; c__Betaproteobacteria
1240	0.291162196	0.168686354	1	k__Bacteria; p__Acidobacteria; c__Solibacteres; o__Solibacterales; f__Solibacteraceae; g__Candidatus Solibacter; s__
1241	0.955491637	-0.418826065	1	k__Bacteria
1242	1.287942118	-0.885663265	1	k__Bacteria; p__Chloroflexi; c__Anaerolineae; o__SBR1031; f__oc28; g__; s__
1244	0.333807185	-0.150407966	1	k__Bacteria; p__Proteobacteria; c__Alphaproteobacteria
1245	-0.731176969	1.518257278	1	k__Bacteria; p__Actinobacteria; c__Actinobacteria; o__Actinomycetales; f__Micromonosporaceae; g__Dactylosporangium; s__
1246	-0.304646413	0.753084838	3	k__Bacteria; p__Proteobacteria; c__Alphaproteobacteria; o__Rhizobiales
1247	0.53228434	0.139542481	5	k__Bacteria; p__Chloroflexi; c__Ktedonobacteria; o__Thermogemmatisporales; f__; g__; s__
1248	0.986261748	-0.219073131	2	k__Bacteria
1250	-0.516569454	0.891405202	1	k__Bacteria; p__Proteobacteria; c__Gammaproteobacteria; o__Legionellales; f__Coxiellaceae; g__Aquicella; s__
1251	-0.28715512	0.724823703	4	k__Bacteria; p__Verrucomicrobia; c__[Spartobacteria]; o__[Chthoniobacterales]; f__[Chthoniobacteraceae]
1252	0.955491637	-0.418826065	1	k__Bacteria
1253	-0.29969416	0.605244128	2	k__Bacteria; p__Proteobacteria; c__Alphaproteobacteria; o__Rhizobiales
1254	-0.386774593	0.087262388	2	k__Bacteria; p__Acidobacteria; c__Acidobacteria; o__Acidobacteriales; f__Acidobacteriaceae
1255	0.694953253	-0.105318749	5	k__Bacteria; p__Chloroflexi; c__Ktedonobacteria; o__Thermogemmatisporales; f__Thermogemmatisporaceae; g__; s__
1256	-0.308028998	0.806872348	1	k__Bacteria; p__Proteobacteria; c__Deltaproteobacteria; o__Myxococcales
1257	1.20539007	-0.531450125	3	k__Bacteria
1258	-0.256979732	-0.716880425	1	k__Bacteria
1259	0.207466559	-0.063952558	10	k__Bacteria; p__Proteobacteria; c__Alphaproteobacteria; o__Rhizobiales; f__Hyphomicrobiaceae; g__Rhodoplanes; s__
1260	-0.195199502	0.511896978	2	k__Bacteria
1261	1.136723351	-0.732661188	54	k__Bacteria; p__AD3; c__ABS-6; o__; f__; g__; s__
1262	0.076484004	0.574897987	1	k__Bacteria; p__Actinobacteria; c__Thermoleophilia; o__Gaiellales; f__Gaiellaceae; g__; s__
1263	-0.195199502	0.511896978	2	k__Bacteria; p__Proteobacteria; c__Alphaproteobacteria; o__Ellin329; f__; g__; s__
1265	-0.195199502	0.511896978	1	k__Bacteria; p__WS3; c__PRR-12; o__Sediment-1; f__PRR-10; g__; s__
1266	-2.402187248	-1.298217692	1	k__Bacteria; p__Acidobacteria; c__; o__; f__; g__; s__
1267	0.3057224	0.050140768	1	k__Bacteria
1268	0.263826515	0.318817917	1	k__Bacteria; p__Gemmatimonadetes; c__Gemmatimonadetes
1269	-0.256979732	-0.716880425	1	k__Bacteria; p__Actinobacteria; c__Actinobacteria; o__Actinomycetales; f__Thermomonosporaceae; g__Actinoallomurus; s__iriomotensis
1270	-0.731176969	1.518257278	1	k__Bacteria; p__Proteobacteria
1272	-0.286470984	-2.290201138	2	k__Bacteria; p__Acidobacteria; c__PAUC37f; o__; f__; g__; s__
1273	1.625699358	-1.097968451	1	k__Bacteria; p__Acidobacteria; c__Acidobacteria-2; o__; f__; g__; s__
1276	-0.516569454	0.891405202	1	k__Bacteria; p__Proteobacteria; c__Alphaproteobacteria; o__Rhodospirillales; f__Rhodospirillaceae; g__; s__
1277	0.955491637	-0.418826065	1	k__Bacteria; p__Proteobacteria; c__Alphaproteobacteria
1278	0.380146068	0.046535456	2	k__Bacteria; p__Gemmatimonadetes; c__Gemmatimonadetes; o__Gemmatimonadales; f__Ellin5301; g__; s__
1279	0.033522327	0.174879259	2	k__Bacteria; p__Proteobacteria; c__Gammaproteobacteria; o__Legionellales; f__Coxiellaceae; g__; s__
1280	-1.125092598	1.812040127	1	k__Bacteria; p__Actinobacteria; c__Acidimicrobiia; o__Acidimicrobiales; f__EB1017; g__; s__
1281	-1.138345415	0.881208643	2	k__Bacteria; p__Acidobacteria; c__Acidobacteria; o__Acidobacteriales; f__Koribacteraceae
1282	0.3057224	0.050140768	1	k__Bacteria; p__Proteobacteria; c__Alphaproteobacteria; o__Rhizobiales; f__Hyphomicrobiaceae; g__Rhodoplanes; s__
1283	0.73402333	-0.108409712	1	k__Bacteria; p__Elusimicrobia; c__Elusimicrobia; o__FAC88; f__; g__; s__
1284	0.297243667	0.315626918	1	k__Bacteria
1285	-0.462694817	0.17556863	2	k__Bacteria; p__Proteobacteria; c__Alphaproteobacteria; o__Rhizobiales; f__Bradyrhizobiaceae
1287	-0.516569454	0.891405202	1	k__Bacteria
1289	0.413782176	0.360037006	3	k__Bacteria; p__Proteobacteria; c__Alphaproteobacteria; o__Rhodospirillales
1291	0.709193618	-0.091109403	4	k__Bacteria; p__Proteobacteria; c__Deltaproteobacteria; o__Myxococcales; f__; g__; s__
1293	-0.256979732	-0.716880425	1	k__Bacteria
1294	-0.696287143	-0.251695488	6	k__Bacteria; p__Proteobacteria; c__Betaproteobacteria; o__Ellin6067; f__; g__; s__
1296	-0.308028998	0.806872348	1	k__Bacteria; p__Acidobacteria; c__Acidobacteria-6; o__CCU21; f__; g__; s__
1298	-0.195199502	0.511896978	1	k__Bacteria; p__Actinobacteria; c__Thermoleophilia; o__Solirubrobacterales; f__Conexibacteraceae
1300	-0.047680595	0.35140591	7	k__Bacteria; p__Proteobacteria; c__Alphaproteobacteria; o__Rhizobiales
1302	-0.98562441	-0.706142486	3	k__Bacteria; p__Proteobacteria; c__Betaproteobacteria
1303	0.3057224	0.050140768	1	k__Bacteria; p__Acidobacteria; c__Acidobacteria; o__Acidobacteriales
1305	-0.458537743	0.758762239	1	k__Bacteria
1306	0.263826515	0.318817917	1	k__Bacteria; p__Acidobacteria; c__Acidobacteria; o__Acidobacteriales; f__Koribacteraceae; g__; s__
1307	1.20539007	-0.531450125	1	k__Bacteria; p__Acidobacteria; c__Chloracidobacteria; o__; f__; g__; s__
1308	1.287942118	-0.885663265	1	k__Bacteria; p__Proteobacteria; c__Deltaproteobacteria; o__Desulfovibrionales; f__Desulfovibrionaceae; g__Desulfovibrio; s__putealis
1309	0.297243667	0.315626918	2	k__Bacteria; p__Actinobacteria; c__Actinobacteria; o__Actinomycetales; f__Micromonosporaceae; g__; s__
1310	-1.196920414	-1.485268424	2	k__Bacteria; p__Acidobacteria; c__Acidobacteria; o__Acidobacteriales; f__Koribacteraceae
1311	-1.125092598	1.812040127	1	k__Bacteria; p__Actinobacteria; c__Actinobacteria; o__Actinomycetales; f__Micromonosporaceae; g__; s__
1312	-1.125092598	1.812040127	2	k__Bacteria; p__Proteobacteria; c__Deltaproteobacteria; o__Myxococcales; f__; g__; s__
1313	0.060725803	0.228024919	23	k__Bacteria; p__Proteobacteria; c__Deltaproteobacteria; o__Myxococcales; f__Myxococcaceae
1314	-1.125092598	1.812040127	2	k__Bacteria; p__Verrucomicrobia; c__[Spartobacteria]; o__[Chthoniobacterales]; f__[Chthoniobacteraceae]
1315	-0.764113093	0.884158184	10	k__Bacteria; p__Proteobacteria; c__Alphaproteobacteria; o__Rhizobiales; f__Hyphomicrobiaceae; g__Rhodoplanes; s__
1316	0.815328411	-0.275972905	3	k__Bacteria; p__Gemmatimonadetes; c__Gemmatimonadetes
1317	0.73402333	-0.108409712	1	k__Bacteria; p__Actinobacteria; c__Actinobacteria; o__Actinomycetales
1318	-0.731176969	1.518257278	1	k__Bacteria; p__Proteobacteria; c__Alphaproteobacteria; o__Rhizobiales
1319	0.297243667	0.315626918	1	k__Bacteria; p__Acidobacteria; c__Acidobacteria-6; o__iii1-15; f__; g__; s__
1320	-1.333023469	0.11391773	3	k__Bacteria; p__Proteobacteria; c__Deltaproteobacteria; o__Syntrophobacterales; f__Syntrophobacteraceae; g__; s__
1321	-2.198641326	-3.482433825	2	k__Bacteria; p__Proteobacteria; c__Alphaproteobacteria; o__Rhizobiales; f__Hyphomicrobiaceae
1322	-0.61772308	0.996869539	8	k__Bacteria; p__Proteobacteria; c__Gammaproteobacteria; o__Xanthomonadales; f__Sinobacteraceae; g__; s__
1323	0.154339133	-0.613562385	3	k__Bacteria; p__Bacteroidetes; c__Sphingobacteriia; o__Sphingobacteriales; f__Chitinophagaceae; g__; s__
1324	0.263826515	0.318817917	1	k__Bacteria; p__Acidobacteria; c__Acidobacteria; o__Acidobacteriales; f__Acidobacteriaceae; g__Edaphobacter; s__
1325	1.20539007	-0.531450125	1	k__Bacteria; p__Acidobacteria; c__Acidobacteria; o__Acidobacteriales; f__Koribacteraceae
1326	-0.308028998	0.806872348	1	k__Bacteria; p__Proteobacteria; c__Deltaproteobacteria; o__MIZ46; f__; g__; s__
1327	-0.127065027	-0.309272325	131	k__Bacteria; p__Acidobacteria; c__Acidobacteria-6; o__iii1-15; f__; g__; s__
1328	1.3766612	-0.79490678	16	k__Bacteria; p__Chloroflexi; c__Ktedonobacteria; o__Thermogemmatisporales; f__Thermogemmatisporaceae; g__; s__
1329	-2.402187248	-1.298217692	1	k__Bacteria; p__Proteobacteria; c__Deltaproteobacteria; o__Myxococcales; f__; g__; s__
1330	-1.125092598	1.812040127	1	k__Bacteria; p__TM7; c__TM7-1; o__; f__; g__; s__
1331	1.287942118	-0.885663265	1	k__Bacteria
1332	-0.195199502	0.511896978	1	k__Bacteria; p__Proteobacteria; c__Deltaproteobacteria; o__Myxococcales; f__; g__; s__
1333	-1.138345415	0.881208643	1	k__Bacteria; p__TM6; c__SBRH58; o__; f__; g__; s__
1334	-0.731176969	1.518257278	1	k__Bacteria; p__Proteobacteria; c__Alphaproteobacteria
1335	-0.308028998	0.806872348	1	k__Bacteria; p__Acidobacteria; c__iii1-8; o__32-20; f__; g__; s__
1336	0.076484004	0.574897987	2	k__Bacteria
1337	-2.198641326	-3.482433825	1	k__Bacteria; p__Proteobacteria
1339	-0.308028998	0.806872348	1	k__Bacteria; p__Verrucomicrobia; c__[Pedosphaerae]; o__[Pedosphaerales]
1340	1.131488716	-0.458264586	2	k__Bacteria
1341	-0.458537743	0.758762239	1	k__Bacteria; p__OD1; c__SM2F11; o__; f__; g__; s__
1342	0.986261748	-0.219073131	1	k__Bacteria; p__Acidobacteria; c__Acidobacteria-2; o__; f__; g__; s__
1343	0.966234249	-0.412876185	2	k__Bacteria; p__Acidobacteria; c__Acidobacteria-2; o__; f__; g__; s__
1345	0.769598627	-0.340929045	2	k__Bacteria; p__Acidobacteria; c__Acidobacteria-2; o__; f__; g__; s__
1346	-1.034190031	-0.724312829	2	k__Bacteria; p__Elusimicrobia; c__Elusimicrobia; o__FAC88; f__; g__; s__
1347	-1.125092598	1.812040127	2	k__Bacteria
1348	0.73402333	-0.108409712	1	k__Bacteria; p__Proteobacteria; c__Alphaproteobacteria; o__Rhodospirillales; f__Rhodospirillaceae; g__; s__
1349	1.057587362	-0.385079048	1	k__Bacteria; p__Chloroflexi; c__Ktedonobacteria; o__Thermogemmatisporales; f__Thermogemmatisporaceae; g__; s__
1350	0.015853025	-0.672770443	7	k__Bacteria; p__Acidobacteria; c__Acidobacteria-6; o__iii1-15; f__; g__; s__
1351	-1.259196818	0.501545226	1	k__Bacteria; p__Acidobacteria; c__Acidobacteria; o__Acidobacteriales; f__Koribacteraceae
1352	0.986261748	-0.219073131	1	k__Bacteria
1353	1.057587362	-0.385079048	1	k__Bacteria; p__Acidobacteria; c__Acidobacteria-5; o__; f__; g__; s__
1355	0.625044131	0.049872393	2	k__Bacteria; p__Proteobacteria; c__Gammaproteobacteria; o__Xanthomonadales; f__Sinobacteraceae; g__; s__
1356	-2.198641326	-3.482433825	2	k__Bacteria; p__Verrucomicrobia; c__[Pedosphaerae]; o__[Pedosphaerales]; f__Ellin515; g__; s__
1358	-2.198641326	-3.482433825	1	k__Bacteria; p__Proteobacteria; c__Alphaproteobacteria
1359	-0.72719816	0.506721102	2	k__Bacteria; p__Acidobacteria; c__Acidobacteria-6; o__iii1-15; f__; g__; s__
1360	0.3057224	0.050140768	1	k__Bacteria; p__Armatimonadetes; c__Armatimonadia; o__Armatimonadales; f__Armatimonadaceae
1361	0.076484004	0.574897987	1	k__Bacteria
1362	-1.261419859	-0.067685997	3	k__Bacteria; p__Proteobacteria; c__Deltaproteobacteria; o__[Entotheonellales]; f__[Entotheonellaceae]; g__; s__
1364	0.73402333	-0.108409712	1	k__Bacteria; p__Proteobacteria; c__Alphaproteobacteria; o__Rhizobiales
1365	-1.125092598	1.812040127	1	k__Bacteria; p__Proteobacteria; c__Gammaproteobacteria; o__Xanthomonadales; f__Sinobacteraceae; g__; s__
1366	-2.198641326	-3.482433825	1	k__Bacteria; p__Proteobacteria; c__Deltaproteobacteria; o__Myxococcales
1367	0.364641008	-0.467976778	2	k__Bacteria
1368	0.076484004	0.574897987	1	k__Bacteria; p__Acidobacteria; c__Acidobacteria-6; o__iii1-15; f__RB40; g__; s__
1369	0.076484004	0.574897987	1	k__Bacteria; p__TM6
1371	0.364902253	-0.34889371	12	k__Bacteria; p__Proteobacteria; c__Alphaproteobacteria; o__Rhodospirillales; f__Rhodospirillaceae; g__; s__
1372	-0.308028998	0.806872348	1	k__Bacteria; p__Chloroflexi; c__Thermomicrobia; o__Ellin6537; f__; g__; s__
1373	-0.406288047	0.916232063	5	k__Bacteria; p__Actinobacteria; c__Thermoleophilia; o__Solirubrobacterales
1376	0.3057224	0.050140768	1	k__Bacteria; p__Acidobacteria; c__Solibacteres; o__Solibacterales; f__Solibacteraceae; g__Candidatus Solibacter; s__
1377	-0.022101242	0.562845133	2	k__Bacteria; p__Proteobacteria; c__Alphaproteobacteria; o__Rhizobiales; f__Hyphomicrobiaceae; g__Rhodoplanes; s__
1378	-1.125092598	1.812040127	1	k__Bacteria
1379	-1.125092598	1.812040127	2	k__Bacteria; p__Proteobacteria; c__Alphaproteobacteria; o__Rhizobiales; f__Hyphomicrobiaceae; g__Rhodoplanes; s__
1380	0.291162196	0.168686354	1	k__Bacteria; p__Nitrospirae; c__Nitrospira; o__Nitrospirales; f__; g__; s__
1382	0.986261748	-0.219073131	1	k__Bacteria; p__Proteobacteria; c__Deltaproteobacteria; o__MIZ46; f__; g__; s__
1384	-0.458537743	0.758762239	2	k__Bacteria; p__Acidobacteria; c__Acidobacteria-5; o__; f__; g__; s__
1385	-2.198641326	-3.482433825	1	k__Bacteria; p__Proteobacteria; c__Deltaproteobacteria
1386	0.459144778	-0.03836555	16	k__Bacteria; p__Bacteroidetes; c__Sphingobacteriia; o__Sphingobacteriales; f__Flammeovirgaceae; g__A4; s__
1387	-0.516569454	0.891405202	1	k__Bacteria; p__Acidobacteria; c__Acidobacteria-2; o__; f__; g__; s__
1388	0.3057224	0.050140768	2	k__Bacteria
1389	-0.105423527	0.470772985	2	k__Bacteria; p__Proteobacteria; c__Gammaproteobacteria; o__Xanthomonadales; f__Sinobacteraceae
1390	-0.29969416	0.605244128	2	k__Bacteria; p__Proteobacteria
1391	-1.138345415	0.881208643	1	k__Bacteria; p__Acidobacteria
1392	1.057587362	-0.385079048	1	k__Bacteria; p__Acidobacteria
1393	0.076484004	0.574897987	2	k__Bacteria; p__Bacteroidetes; c__Flavobacteriia; o__Flavobacteriales; f__Flavobacteriaceae; g__Flavobacterium
1394	-1.259196818	0.501545226	1	k__Bacteria; p__Proteobacteria; c__Alphaproteobacteria; o__Sphingomonadales; f__Sphingomonadaceae; g__Novosphingobium
1395	-0.972002851	0.490178273	20	k__Bacteria; p__Proteobacteria; c__Gammaproteobacteria; o__Enterobacteriales; f__Enterobacteriaceae
1396	0.978209345	-0.52171606	25	k__Bacteria; p__Acidobacteria; c__Acidobacteria-2; o__; f__; g__; s__
1397	0.986261748	-0.219073131	1	k__Bacteria; p__Verrucomicrobia; c__[Pedosphaerae]; o__[Pedosphaerales]
1399	1.625699358	-1.097968451	1	k__Bacteria; p__Chloroflexi; c__Ktedonobacteria; o__Thermogemmatisporales; f__Thermogemmatisporaceae; g__; s__
1400	-1.125092598	1.812040127	1	k__Bacteria
1401	0.442272334	-0.4391461	76	k__Bacteria; p__Acidobacteria; c__Chloracidobacteria; o__; f__; g__; s__
1402	-2.402187248	-1.298217692	1	k__Bacteria; p__Acidobacteria; c__Acidobacteria-6; o__iii1-15; f__mb2424; g__; s__
1403	-1.198771117	0.691376935	2	k__Bacteria; p__Proteobacteria; c__Alphaproteobacteria; o__Rhizobiales; f__Hyphomicrobiaceae; g__Rhodoplanes
1404	-0.516569454	0.891405202	1	k__Bacteria; p__Verrucomicrobia; c__[Spartobacteria]; o__[Chthoniobacterales]; f__[Chthoniobacteraceae]; g__DA101; s__
1405	-0.458537743	0.758762239	1	k__Bacteria; p__Proteobacteria; c__Alphaproteobacteria; o__Rhizobiales; f__Hyphomicrobiaceae; g__; s__
1406	-0.195199502	0.511896978	1	k__Bacteria; p__Proteobacteria; c__Betaproteobacteria
1407	-0.195199502	0.511896978	1	k__Bacteria; p__Proteobacteria; c__Alphaproteobacteria; o__Rhizobiales
1408	0.976976862	-0.406926304	2	k__Bacteria; p__Proteobacteria; c__Deltaproteobacteria; o__Myxococcales; f__Myxococcaceae; g__; s__
1409	-2.198641326	-3.482433825	1	k__Bacteria; p__Proteobacteria
1410	-0.345718154	-0.697075399	8	k__Bacteria; p__Bacteroidetes; c__Sphingobacteriia; o__Sphingobacteriales; f__Chitinophagaceae; g__Flavisolibacter; s__
1411	-1.125092598	1.812040127	1	k__Bacteria; p__Proteobacteria; c__Betaproteobacteria; o__A21b; f__EB1003; g__; s__
1412	0.955491637	-0.418826065	1	k__Bacteria; p__Acidobacteria; c__Solibacteres; o__Solibacterales; f__Solibacteraceae; g__Candidatus Solibacter; s__
1413	-1.138345415	0.881208643	1	k__Bacteria; p__Proteobacteria
1414	1.20539007	-0.531450125	2	k__Bacteria; p__Nitrospirae; c__Nitrospira; o__Nitrospirales; f__; g__; s__
1415	0.474205169	-0.624165275	2	k__Bacteria; p__Acidobacteria; c__Acidobacteria; o__Acidobacteriales; f__Koribacteraceae; g__Candidatus Koribacter; s__
1416	1.20539007	-0.531450125	1	k__Bacteria
1417	-0.516569454	0.891405202	1	k__Bacteria; p__Actinobacteria; c__Acidimicrobiia; o__Acidimicrobiales
1418	-1.125092598	1.812040127	1	k__Bacteria; p__Actinobacteria; c__Actinobacteria; o__Actinomycetales; f__Nocardioidaceae
1419	0.281321682	0.201511446	4	k__Bacteria; p__Acidobacteria; c__Acidobacteria; o__Acidobacteriales; f__Koribacteraceae
1420	-0.731176969	1.518257278	1	k__Bacteria; p__Proteobacteria; c__Betaproteobacteria; o__Burkholderiales; f__Oxalobacteraceae; g__Cupriavidus
1421	0.73402333	-0.108409712	1	k__Bacteria; p__Proteobacteria; c__Deltaproteobacteria; o__Myxococcales
1422	0.263826515	0.318817917	1	k__Bacteria
1423	-1.491777385	-0.573338846	3	k__Bacteria; p__Proteobacteria; c__Betaproteobacteria; o__Rhodocyclales; f__Rhodocyclaceae
1424	-0.731176969	1.518257278	1	k__Bacteria; p__Bacteroidetes; c__Sphingobacteriia; o__Sphingobacteriales; f__Chitinophagaceae
1426	0.986261748	-0.219073131	1	k__Bacteria; p__Armatimonadetes; c__Chthonomonadetes; o__Chthonomonadales; f__Chthonomonadaceae; g__Chthonomonas; s__
1427	1.20539007	-0.531450125	1	k__Bacteria; p__Acidobacteria; c__Acidobacteria-2; o__; f__; g__; s__
1428	0.860142539	-0.163741421	2	k__Bacteria; p__Proteobacteria; c__Betaproteobacteria
1429	-0.221246864	0.545464191	22	k__Bacteria; p__Proteobacteria; c__Betaproteobacteria; o__Burkholderiales; f__Burkholderiaceae; g__Burkholderia; s__
1430	0.076484004	0.574897987	1	k__Bacteria; p__Acidobacteria; c__Acidobacteria; o__Acidobacteriales
1433	1.287942118	-0.885663265	1	k__Bacteria; p__Acidobacteria; c__Acidobacteria-2; o__; f__; g__; s__
1434	-1.125092598	1.812040127	1	k__Bacteria; p__Proteobacteria; c__Alphaproteobacteria; o__Rhodospirillales; f__Rhodospirillaceae; g__; s__
1435	-0.516569454	0.891405202	1	k__Bacteria; p__Chloroflexi; c__Anaerolineae; o__SBR1031; f__oc28; g__; s__
1436	-0.308028998	0.806872348	1	k__Bacteria; p__Acidobacteria; c__Acidobacteria; o__Acidobacteriales; f__Acidobacteriaceae; g__; s__
1437	1.20539007	-0.531450125	1	k__Bacteria
1438	-2.402187248	-1.298217692	1	k__Bacteria; p__Proteobacteria; c__Deltaproteobacteria; o__MIZ46; f__; g__; s__
1439	0.955491637	-0.418826065	1	k__Bacteria; p__Proteobacteria; c__Alphaproteobacteria; o__Rhizobiales; f__Bradyrhizobiaceae
1440	-0.195199502	0.511896978	1	k__Bacteria; p__Proteobacteria; c__Betaproteobacteria; o__Burkholderiales; f__Burkholderiaceae; g__Burkholderia
1441	-0.516569454	0.891405202	1	k__Bacteria; p__Proteobacteria; c__Gammaproteobacteria; o__Xanthomonadales; f__Sinobacteraceae; g__; s__
1442	0.955491637	-0.418826065	1	k__Bacteria; p__Proteobacteria; c__Alphaproteobacteria; o__Rhizobiales; f__Hyphomicrobiaceae; g__Rhodoplanes; s__
1443	-2.198641326	-3.482433825	1	k__Bacteria; p__Proteobacteria; c__Deltaproteobacteria; o__Myxococcales; f__; g__; s__
1444	-1.259196818	0.501545226	1	k__Bacteria; p__Proteobacteria; c__Deltaproteobacteria; o__Spirobacillales; f__; g__; s__
1445	0.49203151	-0.014066105	1	k__Bacteria; p__Actinobacteria; c__Thermoleophilia; o__Gaiellales; f__Gaiellaceae; g__; s__
1446	1.057587362	-0.385079048	1	k__Bacteria; p__Acidobacteria; c__Acidobacteria; o__Acidobacteriales; f__Koribacteraceae
1447	1.057587362	-0.385079048	1	k__Bacteria; p__Proteobacteria; c__Alphaproteobacteria
1448	0.29881685	0.084204976	2	k__Bacteria
1449	-1.138345415	0.881208643	1	k__Bacteria; p__Actinobacteria; c__Actinobacteria; o__Actinomycetales; f__Micromonosporaceae
1451	1.20539007	-0.531450125	1	k__Bacteria; p__Proteobacteria; c__Alphaproteobacteria
1452	-2.402187248	-1.298217692	1	k__Bacteria
1453	-2.402187248	-1.298217692	1	k__Bacteria; p__Bacteroidetes; c__Sphingobacteriia; o__Sphingobacteriales; f__Chitinophagaceae
1455	0.08142476	0.463188431	2	k__Bacteria; p__Actinobacteria; c__Actinobacteria; o__Actinomycetales
1458	1.625699358	-1.097968451	1	k__Bacteria
1459	1.625699358	-1.097968451	1	k__Bacteria; p__Acidobacteria; c__Solibacteres; o__Solibacterales; f__Solibacteraceae; g__Candidatus Solibacter; s__
1460	-0.530930705	0.728053315	2	k__Bacteria; p__FCPU426; c__; o__; f__; g__; s__
1462	-0.29969416	0.605244128	1	k__Bacteria; p__Proteobacteria; c__Alphaproteobacteria; o__Rhizobiales
1463	0.49203151	-0.014066105	1	k__Bacteria
1464	-0.516569454	0.891405202	1	k__Bacteria; p__OD1; c__ZB2; o__; f__; g__; s__
1465	0.73402333	-0.108409712	1	k__Bacteria; p__Proteobacteria; c__Alphaproteobacteria; o__Rhizobiales; f__Hyphomicrobiaceae; g__Rhodoplanes; s__
1467	-1.138345415	0.881208643	1	k__Bacteria; p__Actinobacteria; c__Acidimicrobiia; o__Acidimicrobiales; f__EB1017; g__; s__
1468	0.61302742	-0.061237909	2	k__Bacteria; p__Proteobacteria; c__Gammaproteobacteria; o__Xanthomonadales; f__Sinobacteraceae; g__; s__
1469	1.057587362	-0.385079048	1	k__Bacteria
1470	0.002864297	-0.787039314	3	k__Bacteria; p__Proteobacteria; c__Alphaproteobacteria; o__Rhodospirillales; f__Rhodospirillaceae; g__; s__
1472	0.73402333	-0.108409712	1	k__Bacteria; p__Acidobacteria; c__Acidobacteria; o__Acidobacteriales; f__Koribacteraceae
1473	0.986261748	-0.219073131	1	k__Bacteria; p__Chloroflexi; c__Ktedonobacteria; o__Ktedonobacterales; f__Ktedonobacteraceae; g__FFCH10602; s__
1474	0.297243667	0.315626918	1	k__Bacteria; p__Chloroflexi; c__Ktedonobacteria
1475	-1.328589534	-1.361835793	2	k__Bacteria; p__Proteobacteria; c__Betaproteobacteria
1476	1.456820738	-0.991815858	2	k__Bacteria; p__Elusimicrobia; c__Elusimicrobia; o__FAC88; f__; g__; s__
1477	1.625699358	-1.097968451	1	k__Bacteria
1478	-0.256979732	-0.716880425	1	k__Bacteria; p__Chloroflexi; c__Chloroflexi; o__Roseiflexales; f__Roseiflexaceae; g__; s__
1479	-0.557379811	0.880998419	4	k__Bacteria; p__Proteobacteria; c__Betaproteobacteria; o__SC-I-84; f__; g__; s__
1480	0.643164758	-0.185716009	4	k__Bacteria; p__Firmicutes; c__Bacilli; o__Bacillales; f__Alicyclobacillaceae; g__Alicyclobacillus; s__
1481	0.73402333	-0.108409712	1	k__Bacteria; p__Chloroflexi; c__Ktedonobacteria
1482	-1.439233127	-0.665482711	6	k__Bacteria; p__Acidobacteria; c__S035; o__; f__; g__; s__
1483	-2.198641326	-3.482433825	1	k__Bacteria; p__Chloroflexi; c__Anaerolineae; o__A31; f__; g__; s__
1484	-0.167580075	0.628150835	3	k__Bacteria; p__Proteobacteria; c__Alphaproteobacteria; o__Rhizobiales; f__Hyphomicrobiaceae; g__Rhodoplanes; s__
1487	-0.056766123	-0.283639161	21	k__Bacteria; p__Proteobacteria; c__Gammaproteobacteria; o__Xanthomonadales; f__Sinobacteraceae; g__; s__
1488	-1.607380828	-0.74702738	6	k__Bacteria; p__Proteobacteria; c__Deltaproteobacteria; o__Syntrophobacterales; f__Syntrophobacteraceae; g__; s__
1489	-0.458537743	0.758762239	1	k__Bacteria; p__Proteobacteria; c__Alphaproteobacteria; o__Rhizobiales; f__Hyphomicrobiaceae; g__Rhodoplanes
1490	-1.259196818	0.501545226	1	k__Bacteria; p__Proteobacteria; c__Betaproteobacteria; o__Burkholderiales; f__Comamonadaceae
1492	0.3057224	0.050140768	3	k__Bacteria; p__Acidobacteria
1493	1.287942118	-0.885663265	1	k__Bacteria; p__Proteobacteria; c__Betaproteobacteria
1494	-2.198641326	-3.482433825	1	k__Bacteria; p__Proteobacteria; c__Betaproteobacteria; o__MND1; f__; g__; s__
1495	0.862318143	-0.281820049	7	k__Bacteria; p__Acidobacteria; c__Acidobacteria-2; o__; f__; g__; s__
1496	0.297243667	0.315626918	1	k__Bacteria; p__Acidobacteria; c__Acidobacteria-2; o__; f__; g__; s__
1497	1.625699358	-1.097968451	2	k__Bacteria
1498	0.49203151	-0.014066105	1	k__Bacteria; p__Proteobacteria
1500	0.986261748	-0.219073131	1	k__Bacteria; p__Chloroflexi; c__Ktedonobacteria; o__Ktedonobacterales; f__Ktedonobacteraceae; g__FFCH10602; s__
1501	0.01765982	0.420121296	3	k__Bacteria; p__Gemmatimonadetes; c__Gemmatimonadetes
1502	-0.256979732	-0.716880425	1	k__Bacteria
1504	-1.253335162	-1.337780739	2	k__Bacteria; p__Actinobacteria; c__Actinobacteria; o__Actinomycetales; f__Streptomycetaceae
1505	-1.125092598	1.812040127	2	k__Bacteria; p__Proteobacteria; c__Betaproteobacteria
1506	-0.083933139	0.487067565	24	k__Bacteria; p__Acidobacteria; c__Acidobacteria-6; o__iii1-15; f__; g__; s__
1507	0.986261748	-0.219073131	1	k__Bacteria; p__Actinobacteria; c__Actinobacteria; o__Actinomycetales; f__Catenulisporaceae; g__Catenulispora; s__
1508	-0.516569454	0.891405202	1	k__Bacteria
1509	0.986261748	-0.219073131	1	k__Bacteria; p__Acidobacteria
1510	0.298017137	0.132365173	4	k__Bacteria; p__Acidobacteria; c__Acidobacteria; o__Acidobacteriales; f__Acidobacteriaceae; g__Edaphobacter; s__
1511	0.299454426	0.056910965	37	k__Bacteria; p__Actinobacteria; c__Actinobacteria; o__Actinomycetales
1512	-0.458537743	0.758762239	1	k__Bacteria; p__Proteobacteria
1513	-0.256979732	-0.716880425	1	k__Bacteria; p__Proteobacteria; c__Alphaproteobacteria; o__Rhizobiales
1514	0.297243667	0.315626918	1	k__Bacteria; p__Actinobacteria; c__Actinobacteria; o__Actinomycetales; f__Streptomycetaceae
1515	1.20539007	-0.531450125	1	k__Bacteria; p__Chloroflexi; c__Ktedonobacteria; o__Thermogemmatisporales; f__Thermogemmatisporaceae; g__; s__
1516	0.986261748	-0.219073131	2	k__Bacteria; p__Acidobacteria; c__Chloracidobacteria; o__; f__; g__; s__
1517	-1.259196818	0.501545226	1	k__Bacteria; p__TM6; c__SJA-4; o__; f__; g__; s__
1518	-0.458537743	0.758762239	1	k__Bacteria; p__Acidobacteria; c__Acidobacteria; o__Acidobacteriales; f__Koribacteraceae
1519	-0.731176969	1.518257278	1	k__Bacteria; p__Actinobacteria; c__Thermoleophilia; o__Gaiellales; f__; g__; s__
1520	-0.458537743	0.758762239	1	k__Bacteria; p__Bacteroidetes; c__Sphingobacteriia; o__Sphingobacteriales; f__Chitinophagaceae
1521	0.976976862	-0.406926304	1	k__Bacteria; p__Acidobacteria; c__Acidobacteria; o__Acidobacteriales; f__Koribacteraceae
1522	0.955491637	-0.418826065	1	k__Bacteria; p__Proteobacteria; c__Deltaproteobacteria; o__Syntrophobacterales; f__Syntrophobacteraceae; g__; s__
1523	-1.125092598	1.812040127	1	k__Bacteria; p__Proteobacteria
1524	-1.259196818	0.501545226	1	k__Bacteria; p__Proteobacteria; c__Alphaproteobacteria; o__Rhizobiales
1525	0.61302742	-0.061237909	2	k__Bacteria; p__Acidobacteria; c__Acidobacteria; o__Acidobacteriales; f__Koribacteraceae; g__Candidatus Koribacter; s__
1526	-0.256979732	-0.716880425	1	k__Bacteria
1527	1.625699358	-1.097968451	1	k__Bacteria
1528	-0.423591609	0.524947498	2	k__Bacteria; p__Verrucomicrobia; c__Verrucomicrobiae; o__Verrucomicrobiales; f__Verrucomicrobiaceae; g__Luteolibacter; s__
1529	1.057587362	-0.385079048	1	k__Bacteria; p__Acidobacteria; c__Acidobacteria; o__Acidobacteriales; f__Koribacteraceae
1530	1.456820738	-0.991815858	2	k__Bacteria; p__Acidobacteria; c__Acidobacteria; o__Acidobacteriales; f__Koribacteraceae; g__Candidatus Koribacter; s__
1535	0.291162196	0.168686354	1	k__Bacteria
1536	0.048790728	-0.123582756	67	k__Bacteria; p__Nitrospirae; c__Nitrospira; o__Nitrospirales; f__; g__; s__
1537	-0.062365279	0.304177136	2	k__Bacteria; p__Verrucomicrobia; c__[Pedosphaerae]; o__[Pedosphaerales]; f__Ellin515; g__; s__
1538	0.732954886	-0.131900078	7	k__Bacteria; p__Proteobacteria; c__Alphaproteobacteria; o__Rhizobiales; f__Methylocystaceae
1539	0.3057224	0.050140768	1	k__Bacteria; p__WPS-2; c__; o__; f__; g__; s__
1541	-2.198641326	-3.482433825	1	k__Bacteria
1542	-0.190836997	0.501447227	31	k__Bacteria; p__Proteobacteria; c__Alphaproteobacteria; o__Rhodospirillales; f__Rhodospirillaceae; g__; s__
1543	0.263826515	0.318817917	1	k__Bacteria; p__Proteobacteria; c__Alphaproteobacteria; o__Rhizobiales; f__Bradyrhizobiaceae
1544	0.748276133	-0.181381886	2	k__Bacteria; p__Proteobacteria; c__Deltaproteobacteria; o__Syntrophobacterales; f__Syntrophobacteraceae; g__; s__
1545	-1.597734429	-1.080216217	8	k__Bacteria; p__WS3; c__PRR-12; o__Sediment-1
1546	0.437368387	-0.086220668	5	k__Bacteria; p__Proteobacteria; c__Deltaproteobacteria; o__Myxococcales; f__; g__; s__
1547	0.335694137	0.153330576	7	k__Bacteria; p__Proteobacteria; c__Alphaproteobacteria; o__Rhizobiales; f__Hyphomicrobiaceae
1548	0.344410308	0.179977539	2	k__Bacteria; p__Proteobacteria; c__Alphaproteobacteria; o__Rhizobiales; f__Bradyrhizobiaceae
1549	-1.138345415	0.881208643	1	k__Bacteria; p__Acidobacteria; c__Acidobacteria; o__Acidobacteriales; f__Koribacteraceae
1550	0.630607018	-0.184342648	2	k__Bacteria; p__Acidobacteria
1551	-0.308028998	0.806872348	1	k__Bacteria; p__Acidobacteria; c__Acidobacteria; o__Acidobacteriales; f__Koribacteraceae
1552	0.092001256	0.396403121	2	k__Bacteria; p__Actinobacteria; c__Thermoleophilia; o__Gaiellales; f__Gaiellaceae; g__; s__
1554	0.297243667	0.315626918	1	k__Bacteria; p__Proteobacteria; c__Alphaproteobacteria; o__Rickettsiales; f__; g__; s__
1556	0.49203151	-0.014066105	1	k__Bacteria; p__Proteobacteria; c__Alphaproteobacteria
1557	0.687564054	-0.184712055	7	k__Bacteria; p__Acidobacteria; c__Solibacteres; o__Solibacterales; f__Solibacteraceae; g__Candidatus Solibacter; s__
1558	0.179089259	-0.241888897	4	k__Bacteria
1559	0.73402333	-0.108409712	1	k__Bacteria; p__Gemmatimonadetes; c__Gemm-1; o__; f__; g__; s__
1561	0.976976862	-0.406926304	1	k__Bacteria; p__Actinobacteria; c__Actinobacteria; o__Actinomycetales
1562	0.154717637	0.335313306	11	k__Bacteria; p__WS3; c__PRR-12; o__Sediment-1
1566	-2.402187248	-1.298217692	1	k__Bacteria; p__Gemmatimonadetes
1567	-0.256979732	-0.716880425	1	k__Bacteria
1568	-2.402187248	-1.298217692	1	k__Bacteria; p__Proteobacteria; c__Deltaproteobacteria; o__NB1-j; f__; g__; s__
1570	1.20539007	-0.531450125	1	k__Bacteria; p__Proteobacteria; c__Deltaproteobacteria; o__Desulfuromonadales; f__Geobacteraceae; g__Geobacter; s__
1571	-0.731176969	1.518257278	1	k__Bacteria; p__Firmicutes; c__Clostridia; o__Clostridiales; f__Ruminococcaceae; g__; s__
1572	-2.198641326	-3.482433825	1	k__Bacteria; p__Proteobacteria; c__Alphaproteobacteria; o__Rhizobiales; f__Hyphomicrobiaceae; g__Rhodoplanes
1573	0.73402333	-0.108409712	1	k__Bacteria; p__Verrucomicrobia; c__[Pedosphaerae]; o__[Pedosphaerales]
1574	-1.138345415	0.881208643	1	k__Bacteria; p__Proteobacteria; c__Alphaproteobacteria
1577	-2.198641326	-3.482433825	1	k__Bacteria; p__Proteobacteria; c__Alphaproteobacteria; o__Rhizobiales; f__Hyphomicrobiaceae; g__Rhodoplanes; s__
1578	0.49203151	-0.014066105	1	k__Bacteria; p__Actinobacteria; c__Thermoleophilia; o__Gaiellales; f__Gaiellaceae; g__; s__
1579	-0.458537743	0.758762239	1	k__Bacteria; p__Acidobacteria; c__Acidobacteria-6; o__iii1-15; f__; g__; s__
1580	0.034313506	0.415357447	2	k__Bacteria; p__Proteobacteria; c__Betaproteobacteria
1581	0.3057224	0.050140768	1	k__Bacteria; p__Nitrospirae; c__Nitrospira; o__Nitrospirales; f__; g__; s__
1582	-1.138345415	0.881208643	1	k__Bacteria; p__Actinobacteria; c__Thermoleophilia; o__Gaiellales; f__Gaiellaceae; g__; s__
1583	-0.195199502	0.511896978	1	k__Bacteria; p__Proteobacteria; c__Alphaproteobacteria; o__Rhizobiales
1584	0.291162196	0.168686354	1	k__Bacteria; p__Elusimicrobia; c__Elusimicrobia; o__FAC88; f__; g__; s__
1585	-0.231078703	0.599457067	7	k__Bacteria; p__Proteobacteria; c__Alphaproteobacteria; o__Rhizobiales; f__Hyphomicrobiaceae; g__; s__
1586	0.280535091	0.317222418	2	k__Bacteria; p__Proteobacteria; c__Alphaproteobacteria; o__Rhizobiales
1587	-2.402187248	-1.298217692	1	k__Bacteria; p__Acidobacteria; c__Chloracidobacteria; o__; f__; g__; s__
1588	0.955491637	-0.418826065	1	k__Bacteria; p__Proteobacteria; c__Gammaproteobacteria; o__Xanthomonadales; f__Sinobacteraceae; g__; s__
1589	1.20539007	-0.531450125	1	k__Bacteria
1590	-0.256979732	-0.716880425	1	k__Bacteria; p__Acidobacteria; c__Solibacteres; o__Solibacterales; f__Solibacteraceae; g__Candidatus Solibacter; s__
1591	0.333807185	-0.150407966	3	k__Bacteria; p__Proteobacteria; c__Alphaproteobacteria; o__Rhizobiales
1592	-1.259196818	0.501545226	3	k__Bacteria; p__Proteobacteria; c__Alphaproteobacteria; o__Rhizobiales
1593	0.263826515	0.318817917	1	k__Bacteria; p__Chloroflexi; c__RA13C7; o__; f__; g__; s__
1594	0.333807185	-0.150407966	1	k__Bacteria; p__Acidobacteria; c__Acidobacteria-6; o__iii1-15; f__RB40; g__; s__
1595	-0.29969416	0.605244128	2	k__Bacteria; p__Actinobacteria; c__Actinobacteria; o__Actinomycetales; f__; g__; s__
1596	0.291162196	0.168686354	1	k__Bacteria; p__Acidobacteria; c__Acidobacteria; o__Acidobacteriales; f__Koribacteraceae
1597	-0.731176969	1.518257278	1	k__Bacteria; p__Actinobacteria; c__Actinobacteria; o__Actinomycetales; f__Frankiaceae; g__; s__
1598	1.625699358	-1.097968451	1	k__Bacteria; p__Acidobacteria; c__Acidobacteria; o__Acidobacteriales; f__Koribacteraceae; g__; s__
1599	0.986261748	-0.219073131	1	k__Bacteria; p__Acidobacteria; c__Acidobacteria-6; o__iii1-15; f__; g__; s__
1600	-0.256979732	-0.716880425	1	k__Bacteria; p__Acidobacteria; c__Solibacteres; o__Solibacterales; f__Solibacteraceae; g__Candidatus Solibacter; s__
1601	0.297243667	0.315626918	1	k__Bacteria; p__Proteobacteria; c__Alphaproteobacteria; o__Rhizobiales
1602	0.655392023	-0.278667135	2	k__Bacteria; p__Verrucomicrobia; c__[Pedosphaerae]; o__[Pedosphaerales]; f__Ellin515; g__; s__
1603	0.333807185	-0.150407966	1	k__Bacteria; p__Proteobacteria; c__Alphaproteobacteria; o__Rhizobiales; f__Hyphomicrobiaceae; g__Rhodoplanes; s__
1604	0.379420137	0.214231183	4	k__Bacteria
1605	0.955491637	-0.418826065	1	k__Bacteria; p__Acidobacteria; c__Solibacteres; o__Solibacterales; f__Solibacteraceae; g__Candidatus Solibacter; s__
1606	0.67897277	-0.10994398	5	k__Bacteria; p__Acidobacteria; c__Acidobacteria-6; o__iii1-15; f__; g__; s__
1607	0.291162196	0.168686354	1	k__Bacteria
1608	0.333807185	-0.150407966	2	k__Bacteria; p__Proteobacteria; c__Gammaproteobacteria
1609	-0.195199502	0.511896978	1	k__Bacteria; p__Proteobacteria; c__Alphaproteobacteria
1611	0.003423391	-0.199031254	2	k__Bacteria; p__Acidobacteria; c__Acidobacteria-2; o__; f__; g__; s__
1612	0.3057224	0.050140768	1	k__Bacteria
1613	-0.195199502	0.511896978	1	k__Bacteria; p__Acidobacteria; c__Solibacteres; o__Solibacterales; f__Solibacteraceae; g__Candidatus Solibacter; s__
1614	0.955491637	-0.418826065	1	k__Bacteria; p__Acidobacteria; c__Acidobacteria; o__Acidobacteriales; f__Koribacteraceae
1615	-0.012268972	0.438669549	2	k__Bacteria; p__Acidobacteria; c__Acidobacteria-6; o__iii1-15; f__; g__; s__
1617	-1.138345415	0.881208643	1	k__Bacteria
1618	1.625699358	-1.097968451	2	k__Bacteria; p__Acidobacteria; c__Acidobacteria; o__Acidobacteriales; f__Koribacteraceae
1619	-0.308028998	0.806872348	1	k__Bacteria; p__Nitrospirae; c__Nitrospira; o__Nitrospirales; f__; g__; s__
1620	-1.138345415	0.881208643	1	k__Bacteria; p__Proteobacteria; c__Betaproteobacteria
1621	0.567035683	0.094909469	2	k__Bacteria; p__Proteobacteria; c__Alphaproteobacteria; o__Rhizobiales
1622	0.264509797	0.340391167	6	k__Bacteria; p__Proteobacteria; c__Gammaproteobacteria; o__Xanthomonadales; f__Sinobacteraceae; g__; s__
1623	-1.138345415	0.881208643	1	k__Bacteria
1625	0.431697837	0.175345041	3	k__Bacteria; p__Acidobacteria; c__Acidobacteria-5; o__; f__; g__; s__
1626	0.955491637	-0.418826065	2	k__Bacteria; p__Proteobacteria; c__Deltaproteobacteria; o__[Entotheonellales]; f__[Entotheonellaceae]; g__; s__
1627	0.263826515	0.318817917	1	k__Bacteria; p__Acidobacteria; c__Solibacteres; o__Solibacterales; f__Solibacteraceae; g__Candidatus Solibacter; s__
1628	-0.413815991	0.98471858	4	k__Bacteria; p__Proteobacteria; c__Alphaproteobacteria; o__Rhizobiales; f__Rhodobiaceae; g__; s__
1629	-1.328589534	-1.361835793	2	k__Bacteria; p__Proteobacteria; c__Alphaproteobacteria; o__Rhizobiales; f__Hyphomicrobiaceae; g__Rhodoplanes; s__
1630	0.359998565	-0.561903365	2	k__Bacteria; p__Acidobacteria; c__Acidobacteria-2; o__; f__; g__; s__
1631	-0.655398115	1.002958563	3	k__Bacteria; p__Actinobacteria; c__Acidimicrobiia; o__Acidimicrobiales; f__; g__; s__
1633	-2.198641326	-3.482433825	1	k__Bacteria; p__Proteobacteria; c__Alphaproteobacteria
1634	-1.138345415	0.881208643	1	k__Bacteria; p__Acidobacteria; c__EC1113; o__; f__; g__; s__
1635	-0.458537743	0.758762239	1	k__Bacteria
1636	0.660706938	-0.033130565	2	k__Bacteria; p__Chloroflexi; c__Anaerolineae; o__SBR1031; f__oc28; g__; s__
1638	-0.731176969	1.518257278	1	k__Bacteria; p__Proteobacteria; c__Deltaproteobacteria; o__Syntrophobacterales; f__Syntrophobacteraceae; g__; s__
1639	-2.402187248	-1.298217692	1	k__Bacteria; p__Proteobacteria; c__Alphaproteobacteria; o__Rhizobiales
1640	-0.195199502	0.511896978	1	k__Bacteria; p__Proteobacteria; c__Alphaproteobacteria; o__Rhizobiales
1641	-0.195199502	0.511896978	1	k__Bacteria; p__Acidobacteria; c__Solibacteres; o__Solibacterales; f__Solibacteraceae; g__Candidatus Solibacter; s__
1642	0.008149485	0.465910452	3	k__Bacteria; p__WPS-2; c__; o__; f__; g__; s__
1643	-1.259196818	0.501545226	1	k__Bacteria; p__Actinobacteria; c__Actinobacteria; o__Actinomycetales; f__Micromonosporaceae; g__Pilimelia; s__
1644	0.291162196	0.168686354	1	k__Bacteria
1645	0.976976862	-0.406926304	1	k__Bacteria; p__Actinobacteria; c__Actinobacteria; o__Actinomycetales
1647	0.269815811	0.0805432	7	k__Bacteria; p__Bacteroidetes; c__Sphingobacteriia; o__Sphingobacteriales; f__Flammeovirgaceae; g__A4; s__
1648	-0.189649554	0.708698894	12	k__Bacteria; p__Proteobacteria; c__Alphaproteobacteria; o__Rhizobiales
1649	0.297243667	0.315626918	1	k__Bacteria; p__Acidobacteria; c__Acidobacteria-6; o__iii1-15; f__; g__; s__
1650	1.287942118	-0.885663265	1	k__Bacteria; p__Acidobacteria; c__Solibacteres; o__Solibacterales; f__Solibacteraceae; g__Candidatus Solibacter; s__
1651	0.473737554	0.049208831	4	k__Bacteria; p__Proteobacteria; c__Deltaproteobacteria; o__Syntrophobacterales; f__Syntrophobacteraceae; g__; s__
1653	0.980071824	-0.34430858	3	k__Bacteria; p__Chloroflexi; c__Ktedonobacteria
1654	0.592528164	-0.502961926	3	k__Bacteria; p__Proteobacteria; c__Deltaproteobacteria; o__Syntrophobacterales; f__Syntrophobacteraceae; g__; s__
1655	-1.138345415	0.881208643	1	k__Bacteria
1656	1.057587362	-0.385079048	1	k__Bacteria; p__Chloroflexi; c__Anaerolineae; o__SBR1031; f__oc28; g__; s__
1657	0.976976862	-0.406926304	1	k__Bacteria; p__Acidobacteria; c__Acidobacteria; o__Acidobacteriales; f__Acidobacteriaceae; g__; s__
1658	0.976976862	-0.406926304	1	k__Bacteria
1659	0.986261748	-0.219073131	1	k__Bacteria; p__Proteobacteria; c__Alphaproteobacteria
1660	0.220355613	0.176695913	6	k__Bacteria; p__Proteobacteria; c__Alphaproteobacteria; o__Ellin329; f__; g__; s__
1661	1.057587362	-0.385079048	1	k__Bacteria; p__Bacteroidetes; c__Sphingobacteriia; o__Sphingobacteriales; f__Chitinophagaceae; g__Chitinophaga; s__
1663	-0.827457435	0.886306923	2	k__Bacteria; p__Actinobacteria; c__Thermoleophilia; o__Gaiellales; f__Gaiellaceae; g__; s__
1664	-1.259196818	0.501545226	1	k__Bacteria; p__Nitrospirae; c__Nitrospira; o__Nitrospirales; f__; g__; s__
1665	0.163205197	0.566589115	2	k__Bacteria; p__Actinobacteria; c__Actinobacteria; o__Actinomycetales
1666	0.238521799	-0.412645069	2	k__Bacteria; p__Chloroflexi; c__Ktedonobacteria
1668	0.986261748	-0.219073131	1	k__Bacteria; p__Proteobacteria
1670	-0.308028998	0.806872348	1	k__Bacteria; p__Proteobacteria; c__Alphaproteobacteria; o__Rhizobiales; f__Hyphomicrobiaceae; g__Rhodoplanes; s__
1671	-0.688526817	-0.537592772	28	k__Bacteria; p__Bacteroidetes; c__Sphingobacteriia; o__Sphingobacteriales; f__Chitinophagaceae; g__; s__
1672	1.20539007	-0.531450125	1	k__Bacteria; p__Acidobacteria; c__Acidobacteria; o__Acidobacteriales; f__Koribacteraceae; g__; s__
1673	1.287942118	-0.885663265	1	k__Bacteria; p__Acidobacteria; c__Acidobacteria-5; o__; f__; g__; s__
1674	0.337053109	-0.318373459	3	k__Bacteria; p__Acidobacteria; c__Acidobacteria-5; o__; f__; g__; s__
1675	1.20539007	-0.531450125	1	k__Bacteria; p__Proteobacteria; c__Betaproteobacteria; o__Burkholderiales
1677	-2.402187248	-1.298217692	1	k__Bacteria; p__Proteobacteria; c__Deltaproteobacteria
1678	-0.29969416	0.605244128	1	k__Bacteria; p__Proteobacteria; c__Alphaproteobacteria; o__Rhizobiales; f__Hyphomicrobiaceae; g__Rhodoplanes
1679	0.3057224	0.050140768	1	k__Bacteria
1680	-2.402187248	-1.298217692	1	k__Bacteria; p__Bacteroidetes; c__Sphingobacteriia; o__Sphingobacteriales; f__Saprospiraceae; g__; s__
1681	-0.458537743	0.758762239	2	k__Bacteria; p__Acidobacteria; c__Solibacteres; o__Solibacterales; f__Solibacteraceae; g__Candidatus Solibacter; s__
1682	-0.516569454	0.891405202	1	k__Bacteria; p__Bacteroidetes; c__Sphingobacteriia; o__Sphingobacteriales; f__; g__; s__
1684	-2.402187248	-1.298217692	1	k__Bacteria; p__Proteobacteria
1685	0.955491637	-0.418826065	1	k__Bacteria; p__Acidobacteria; c__Acidobacteria; o__Acidobacteriales; f__Koribacteraceae; g__; s__
1686	0.05950939	0.467473961	3	k__Bacteria; p__Actinobacteria; c__Thermoleophilia; o__Gaiellales; f__Gaiellaceae; g__; s__
1687	-2.402187248	-1.298217692	1	k__Bacteria; p__Chloroflexi; c__Anaerolineae; o__SBR1031; f__oc28; g__; s__
1688	0.291162196	0.168686354	1	k__Bacteria; p__Chloroflexi; c__Ktedonobacteria; o__Thermogemmatisporales; f__Thermogemmatisporaceae; g__; s__
1689	-2.402187248	-1.298217692	1	k__Bacteria; p__Acidobacteria; c__Solibacteres; o__Solibacterales; f__Solibacteraceae; g__Candidatus Solibacter; s__
1690	-0.256979732	-0.716880425	1	k__Bacteria; p__Planctomycetes; c__Planctomycetia; o__Gemmatales; f__Gemmataceae; g__; s__
1691	-2.198641326	-3.482433825	1	k__Bacteria; p__Nitrospirae; c__Nitrospira; o__Nitrospirales; f__Nitrospiraceae; g__Nitrospira; s__
1692	-1.259196818	0.501545226	1	k__Bacteria; p__Proteobacteria; c__Alphaproteobacteria; o__Rhizobiales; f__Methylocystaceae; g__Methylopila; s__
1693	-1.138345415	0.881208643	1	k__Bacteria; p__Elusimicrobia; c__Elusimicrobia; o__FAC88; f__; g__; s__
1694	0.364899926	0.089441114	6	k__Bacteria; p__Planctomycetes; c__Planctomycetia; o__Gemmatales; f__Isosphaeraceae; g__; s__
1695	-2.402187248	-1.298217692	1	k__Bacteria; p__Proteobacteria; c__Deltaproteobacteria; o__Myxococcales; f__Haliangiaceae; g__; s__
1696	0.297243667	0.315626918	2	k__Bacteria
1697	-0.308028998	0.806872348	1	k__Bacteria; p__Proteobacteria; c__Alphaproteobacteria; o__Rhizobiales; f__Rhodobiaceae; g__; s__
1699	0.955491637	-0.418826065	1	k__Bacteria; p__Proteobacteria
1700	0.333807185	-0.150407966	1	k__Bacteria; p__Acidobacteria
1701	-0.308028998	0.806872348	1	k__Bacteria; p__Proteobacteria; c__Gammaproteobacteria
1702	-0.731176969	1.518257278	1	k__Bacteria; p__Nitrospirae; c__Nitrospira; o__Nitrospirales; f__; g__; s__
1703	-0.357758737	0.020940907	2	k__Bacteria; p__Acidobacteria; c__Acidobacteria-6; o__iii1-15; f__; g__; s__
1705	-1.259196818	0.501545226	2	k__Bacteria; p__Acidobacteria; c__S035; o__; f__; g__; s__
1707	-2.198641326	-3.482433825	1	k__Bacteria; p__Chloroflexi; c__Bljii12; o__AKYG885; f__Dolo_23; g__; s__
1708	-0.925124456	0.095403342	3	k__Bacteria; p__Proteobacteria; c__Deltaproteobacteria; o__[Entotheonellales]; f__[Entotheonellaceae]; g__; s__
1709	-0.256979732	-0.716880425	1	k__Bacteria; p__Chloroflexi; c__Ktedonobacteria; o__Thermogemmatisporales; f__Thermogemmatisporaceae; g__; s__
1710	0.076484004	0.574897987	1	k__Bacteria; p__Acidobacteria; c__Solibacteres; o__Solibacterales; f__Solibacteraceae; g__Candidatus Solibacter; s__
1711	-0.463696118	0.697143921	3	k__Bacteria; p__Acidobacteria; c__Solibacteres; o__Solibacterales; f__Solibacteraceae; g__Candidatus Solibacter; s__
1712	-2.402187248	-1.298217692	1	k__Bacteria; p__Acidobacteria; c__Acidobacteria; o__Acidobacteriales; f__Koribacteraceae; g__; s__
1713	-2.198641326	-3.482433825	1	k__Bacteria; p__Acidobacteria; c__iii1-8; o__; f__; g__; s__
1715	1.287942118	-0.885663265	1	k__Bacteria; p__Proteobacteria; c__Deltaproteobacteria; o__[Entotheonellales]; f__[Entotheonellaceae]; g__; s__
1716	-1.046927031	0.018418623	7	k__Bacteria; p__Proteobacteria; c__Alphaproteobacteria; o__Rhizobiales; f__Hyphomicrobiaceae; g__Rhodoplanes; s__
1717	0.3057224	0.050140768	1	k__Bacteria
1719	-0.195199502	0.511896978	1	k__Bacteria; p__Proteobacteria; c__Betaproteobacteria; o__Burkholderiales; f__Oxalobacteraceae
1720	1.236209022	-0.678976889	15	k__Bacteria; p__Acidobacteria; c__Acidobacteria; o__Acidobacteriales; f__Koribacteraceae; g__; s__
1721	-0.256979732	-0.716880425	1	k__Bacteria; p__Proteobacteria; c__Alphaproteobacteria; o__Rhizobiales; f__Hyphomicrobiaceae; g__Rhodoplanes
1722	-0.118275388	0.687350757	5	k__Bacteria; p__Proteobacteria; c__Alphaproteobacteria; o__Rhizobiales; f__Hyphomicrobiaceae; g__Rhodoplanes; s__
1723	-0.195199502	0.511896978	1	k__Bacteria; p__Proteobacteria
1724	0.297243667	0.315626918	1	k__Bacteria; p__Acidobacteria; c__Chloracidobacteria; o__; f__; g__; s__
1725	0.748276133	-0.181381886	2	k__Bacteria; p__Chloroflexi; c__Ktedonobacteria; o__Thermogemmatisporales; f__Thermogemmatisporaceae; g__; s__
1726	-1.259196818	0.501545226	1	k__Bacteria; p__Proteobacteria; c__Betaproteobacteria; o__Burkholderiales
1727	0.550691565	0.082058263	3	k__Bacteria; p__Chloroflexi; c__Ktedonobacteria; o__Thermogemmatisporales; f__Thermogemmatisporaceae; g__; s__
1728	0.895805346	-0.24674438	4	k__Bacteria; p__Chloroflexi; c__Anaerolineae; o__SBR1031; f__oc28; g__; s__
1729	-2.198641326	-3.482433825	1	k__Bacteria; p__Verrucomicrobia; c__[Pedosphaerae]; o__[Pedosphaerales]; f__Ellin515; g__; s__
1730	-0.177812085	0.622321301	3	k__Bacteria; p__Acidobacteria; c__Acidobacteria-6; o__iii1-15; f__; g__; s__
1731	0.062000583	0.187908294	6	k__Bacteria; p__WS3; c__PRR-12; o__Sediment-1
1732	0.3057224	0.050140768	1	k__Bacteria; p__Gemmatimonadetes; c__Gemmatimonadetes; o__; f__; g__; s__
1733	-0.02920612	0.485847685	6	k__Bacteria; p__Proteobacteria; c__Alphaproteobacteria; o__Rhizobiales; f__Methylocystaceae; g__; s__
1734	0.986261748	-0.219073131	1	k__Bacteria; p__Acidobacteria
1735	0.583580808	-0.169603106	2	k__Bacteria; p__Proteobacteria
1736	-0.29969416	0.605244128	1	k__Bacteria; p__Proteobacteria; c__Betaproteobacteria
1737	0.551292039	-0.173296354	3	k__Bacteria; p__Proteobacteria; c__Betaproteobacteria; o__Burkholderiales
1738	0.976976862	-0.406926304	1	k__Bacteria; p__Acidobacteria
1740	-1.138345415	0.881208643	1	k__Bacteria; p__Nitrospirae; c__Nitrospira; o__Nitrospirales; f__; g__; s__
1741	0.49203151	-0.014066105	1	k__Bacteria; p__Acidobacteria; c__Acidobacteria-6; o__iii1-15; f__; g__; s__
1742	0.986261748	-0.219073131	1	k__Bacteria; p__Planctomycetes; c__Phycisphaerae; o__; f__; g__; s__
1743	-2.198641326	-3.482433825	1	k__Bacteria; p__Proteobacteria; c__Deltaproteobacteria; o__NB1-j
1745	1.625699358	-1.097968451	1	k__Bacteria
1746	0.49203151	-0.014066105	2	k__Bacteria
1747	0.49203151	-0.014066105	1	k__Bacteria
1748	0.499144068	-0.09103889	24	k__Bacteria; p__Proteobacteria; c__Deltaproteobacteria
1749	0.396847805	-0.383257532	3	k__Bacteria; p__Proteobacteria; c__Alphaproteobacteria
1750	-1.125092598	1.812040127	2	k__Bacteria; p__Proteobacteria; c__Gammaproteobacteria; o__Xanthomonadales; f__Sinobacteraceae; g__; s__
1752	-0.308028998	0.806872348	1	k__Bacteria; p__Proteobacteria; c__Alphaproteobacteria; o__Rhizobiales
1753	-0.308028998	0.806872348	1	k__Bacteria; p__Acidobacteria; c__Acidobacteria-2; o__; f__; g__; s__
1754	0.955491637	-0.418826065	1	k__Bacteria; p__TM6; c__SJA-4; o__; f__; g__; s__
1755	0.263826515	0.318817917	1	k__Bacteria; p__Acidobacteria
1756	-0.195199502	0.511896978	1	k__Bacteria
1757	0.979753272	-0.624188208	2	k__Bacteria; p__Proteobacteria; c__Deltaproteobacteria; o__Syntrophobacterales; f__Syntrophobacteraceae; g__; s__
1758	0.49203151	-0.014066105	1	k__Bacteria; p__Acidobacteria; c__Acidobacteria; o__Acidobacteriales
1759	0.588666324	0.015887403	3	k__Bacteria; p__Proteobacteria; c__Alphaproteobacteria
1760	-2.198641326	-3.482433825	1	k__Bacteria; p__Acidobacteria; c__PAUC37f; o__; f__; g__; s__
1761	0.3057224	0.050140768	1	k__Bacteria; p__Chloroflexi; c__Anaerolineae; o__SBR1031; f__oc28; g__; s__
1762	0.73402333	-0.108409712	1	k__Bacteria; p__Chlorobi; c__BSV26; o__A89; f__; g__; s__
1763	0.630607018	-0.184342648	2	k__Bacteria; p__Bacteroidetes; c__Sphingobacteriia; o__Sphingobacteriales
1764	-1.298693375	-0.393160357	2	k__Bacteria; p__Proteobacteria; c__Alphaproteobacteria; o__Rhizobiales; f__Xanthobacteraceae; g__Labrys; s__
1765	-0.731176969	1.518257278	1	k__Bacteria; p__Proteobacteria; c__Betaproteobacteria
1766	-1.138345415	0.881208643	1	k__Bacteria; p__Firmicutes; c__Bacilli; o__Bacillales; f__Bacillaceae; g__Bacillus
1767	0.986261748	-0.219073131	2	k__Bacteria; p__Actinobacteria; c__Actinobacteria; o__Actinomycetales; f__Streptomycetaceae; g__Streptomyces
1769	0.3057224	0.050140768	1	k__Bacteria; p__Proteobacteria; c__Betaproteobacteria
1772	-0.458537743	0.758762239	2	k__Bacteria; p__Proteobacteria; c__Alphaproteobacteria; o__Rhizobiales
1773	0.034313506	0.415357447	2	k__Bacteria
1774	-1.138345415	0.881208643	1	k__Bacteria
1775	-0.308028998	0.806872348	1	k__Bacteria; p__Actinobacteria; c__Thermoleophilia; o__Solirubrobacterales
1776	-1.138345415	0.881208643	1	k__Bacteria; p__Acidobacteria; c__Acidobacteria; o__Acidobacteriales; f__Acidobacteriaceae
1777	-0.195199502	0.511896978	2	k__Bacteria
1778	-1.125092598	1.812040127	1	k__Bacteria; p__Acidobacteria; c__Acidobacteria-6; o__CCU21; f__; g__; s__
1779	-0.233675227	0.918537598	2	k__Bacteria; p__Proteobacteria; c__Deltaproteobacteria; o__Syntrophobacterales; f__Syntrophobacteraceae; g__; s__
1780	0.263826515	0.318817917	1	k__Bacteria
1781	0.378814612	0.128959389	15	k__Bacteria; p__Acidobacteria; c__Solibacteres; o__Solibacterales; f__Solibacteraceae; g__Candidatus Solibacter; s__
1782	-1.125092598	1.812040127	1	k__Bacteria; p__Chloroflexi; c__Chloroflexi
1783	-0.484017311	0.33511579	2	k__Bacteria; p__Proteobacteria; c__Alphaproteobacteria; o__Rhizobiales
1784	0.777767965	-0.15419262	7	k__Bacteria; p__Chloroflexi; c__Ktedonobacteria; o__Thermogemmatisporales; f__Thermogemmatisporaceae; g__; s__
1785	0.569145424	-0.096394172	37	k__Bacteria; p__Acidobacteria; c__Acidobacteria-5; o__; f__; g__; s__
1786	0.551334514	-0.518177519	3	k__Bacteria; p__Proteobacteria; c__Deltaproteobacteria; o__Myxococcales; f__; g__; s__
1787	-2.402187248	-1.298217692	1	k__Bacteria; p__Proteobacteria; c__Deltaproteobacteria; o__Syntrophobacterales; f__Syntrophobacteraceae; g__; s__
1788	-0.458537743	0.758762239	1	k__Bacteria; p__Acidobacteria; c__Solibacteres; o__Solibacterales; f__Solibacteraceae; g__Candidatus Solibacter; s__
1789	-0.195199502	0.511896978	1	k__Bacteria
1790	0.49203151	-0.014066105	1	k__Bacteria; p__Proteobacteria; c__Deltaproteobacteria; o__Syntrophobacterales; f__Syntrophobacteraceae; g__; s__
1791	-0.29969416	0.605244128	1	k__Bacteria
1792	-0.516569454	0.891405202	1	k__Bacteria
1794	-0.256979732	-0.716880425	1	k__Bacteria; p__Chloroflexi; c__Chloroflexi
1795	0.263826515	0.318817917	1	k__Bacteria; p__Planctomycetes; c__Phycisphaerae; o__; f__; g__; s__
1796	0.297243667	0.315626918	1	k__Bacteria; p__Acidobacteria; c__Acidobacteria-6; o__iii1-15; f__RB40; g__; s__
1797	-0.29969416	0.605244128	1	k__Bacteria; p__Proteobacteria; c__Alphaproteobacteria; o__Rhizobiales
1798	-0.516569454	0.891405202	3	k__Bacteria; p__Bacteroidetes; c__Flavobacteriia; o__Flavobacteriales; f__Flavobacteriaceae
1800	0.076484004	0.574897987	1	k__Bacteria; p__Acidobacteria
1801	0.963184165	-0.368887832	4	k__Bacteria
1802	-0.188276261	-0.189149759	35	k__Bacteria; p__Proteobacteria; c__Alphaproteobacteria; o__Rhizobiales
1803	1.625699358	-1.097968451	1	k__Bacteria; p__Chloroflexi; c__Ktedonobacteria
1804	-0.118831193	0.528762045	3	k__Bacteria; p__Acidobacteria; c__Acidobacteria; o__Acidobacteriales; f__Koribacteraceae; g__; s__
1805	0.61302742	-0.061237909	2	k__Bacteria; p__Proteobacteria; c__Alphaproteobacteria; o__Rhizobiales; f__Hyphomicrobiaceae; g__Rhodoplanes; s__
1806	-0.516569454	0.891405202	2	k__Bacteria
1807	-0.195199502	0.511896978	1	k__Bacteria; p__Bacteroidetes
1808	1.287942118	-0.885663265	1	k__Bacteria; p__Nitrospirae; c__Nitrospira; o__Nitrospirales; f__Nitrospiraceae; g__Nitrospira; s__
1809	-0.768304687	0.083619499	24	k__Bacteria; p__Proteobacteria; c__Betaproteobacteria; o__Burkholderiales; f__Comamonadaceae; g__Rubrivivax; s__
1811	-2.198641326	-3.482433825	1	k__Bacteria; p__Proteobacteria; c__Deltaproteobacteria; o__Myxococcales; f__Polyangiaceae; g__; s__
1812	-2.198641326	-3.482433825	1	k__Bacteria; p__Acidobacteria; c__Solibacteres; o__Solibacterales; f__Solibacteraceae; g__Candidatus Solibacter; s__
1813	0.986261748	-0.219073131	1	k__Bacteria; p__WS3; c__PRR-12; o__Sediment-1; f__PRR-10; g__; s__
1814	1.20539007	-0.531450125	1	k__Bacteria; p__Chloroflexi; c__Ktedonobacteria; o__Ktedonobacterales; f__Ktedonobacteraceae; g__FFCH10602; s__
1815	-2.402187248	-1.298217692	1	k__Bacteria; p__Proteobacteria; c__Alphaproteobacteria; o__Rhizobiales
1816	0.49203151	-0.014066105	1	k__Bacteria; p__Proteobacteria; c__Gammaproteobacteria; o__Legionellales; f__Legionellaceae
1817	-0.458537743	0.758762239	1	k__Bacteria; p__Actinobacteria; c__Actinobacteria; o__Actinomycetales
1819	-1.164051737	-0.635824408	6	k__Bacteria; p__Proteobacteria; c__Deltaproteobacteria
1820	-1.845209356	-2.027886335	3	k__Bacteria; p__Proteobacteria; c__Deltaproteobacteria; o__Desulfobacterales; f__Desulfobulbaceae; g__; s__
1821	0.840894727	-0.347909569	5	k__Bacteria; p__Proteobacteria; c__Alphaproteobacteria
1822	-1.138345415	0.881208643	1	k__Bacteria
1823	0.955491637	-0.418826065	1	k__Bacteria; p__Chloroflexi; c__Anaerolineae; o__SBR1031; f__oc28; g__; s__
1824	-0.29969416	0.605244128	1	k__Bacteria; p__Nitrospirae; c__Nitrospira; o__Nitrospirales; f__; g__; s__
1825	-0.256979732	-0.716880425	1	k__Bacteria; p__Planctomycetes; c__Phycisphaerae; o__; f__; g__; s__
1826	-1.125092598	1.812040127	1	k__Bacteria; p__Proteobacteria; c__Alphaproteobacteria; o__Rhizobiales
1828	0.110475377	-0.077522385	3	k__Bacteria; p__Proteobacteria; c__Alphaproteobacteria; o__Rhizobiales; f__Hyphomicrobiaceae
1830	-0.516569454	0.891405202	3	k__Bacteria; p__Proteobacteria; c__Betaproteobacteria
1831	0.297243667	0.315626918	1	k__Bacteria; p__GN02; c__GKS2-174; o__; f__; g__; s__
1832	0.138663439	0.341677311	19	k__Bacteria; p__Acidobacteria; c__Solibacteres; o__Solibacterales; f__Solibacteraceae; g__Candidatus Solibacter; s__
1833	0.291162196	0.168686354	1	k__Bacteria; p__Firmicutes; c__Bacilli
1834	0.171802062	0.349159041	3	k__Bacteria; p__Cyanobacteria; c__4C0d-2; o__MLE1-12; f__; g__; s__
1835	1.080440853	-0.475138095	2	k__Bacteria; p__Acidobacteria; c__; o__; f__; g__; s__
1837	0.704154999	-0.10329698	16	k__Bacteria; p__Acidobacteria; c__Acidobacteria; o__Acidobacteriales; f__Koribacteraceae
1838	1.057587362	-0.385079048	1	k__Bacteria; p__Proteobacteria; c__Deltaproteobacteria; o__MIZ46; f__; g__; s__
1840	-1.196920414	-1.485268424	2	k__Bacteria; p__Actinobacteria; c__Actinobacteria; o__Actinomycetales; f__Micromonosporaceae; g__Pilimelia; s__
1841	-0.308028998	0.806872348	1	k__Bacteria; p__Gemmatimonadetes; c__Gemmatimonadetes
1842	-0.516569454	0.891405202	1	k__Bacteria; p__Proteobacteria; c__Alphaproteobacteria; o__Rhizobiales; f__Hyphomicrobiaceae; g__Rhodoplanes; s__
1843	0.976976862	-0.406926304	1	k__Bacteria
1844	-0.308028998	0.806872348	1	k__Bacteria; p__Bacteroidetes; c__Sphingobacteriia; o__Sphingobacteriales
1845	-0.458537743	0.758762239	2	k__Bacteria; p__Proteobacteria; c__Alphaproteobacteria
1846	0.73402333	-0.108409712	1	k__Bacteria; p__Actinobacteria; c__Actinobacteria; o__Actinomycetales; f__Micromonosporaceae
1847	-0.458537743	0.758762239	1	k__Bacteria; p__Acidobacteria; c__Acidobacteria; o__Acidobacteriales; f__Acidobacteriaceae
1848	-1.063964194	-2.498772591	3	k__Bacteria; p__Proteobacteria; c__Deltaproteobacteria
1849	-0.29969416	0.605244128	1	k__Bacteria; p__Chloroflexi; c__Anaerolineae; o__A31; f__S47; g__; s__
1850	-1.138345415	0.881208643	2	k__Bacteria; p__Verrucomicrobia; c__[Pedosphaerae]; o__[Pedosphaerales]
1851	-0.371076902	0.950639168	3	k__Bacteria; p__Verrucomicrobia; c__[Pedosphaerae]; o__[Pedosphaerales]; f__Ellin515; g__; s__
1854	-0.516569454	0.891405202	1	k__Bacteria; p__Proteobacteria
1855	0.297243667	0.315626918	1	k__Bacteria; p__Acidobacteria; c__Acidobacteria; o__Acidobacteriales; f__Acidobacteriaceae
1856	-0.256979732	-0.716880425	1	k__Bacteria
1857	-0.195199502	0.511896978	1	k__Bacteria; p__Proteobacteria; c__Betaproteobacteria; o__Burkholderiales; f__Burkholderiaceae; g__Burkholderia
1858	-1.138345415	0.881208643	1	k__Bacteria; p__Proteobacteria; c__Alphaproteobacteria; o__; f__; g__; s__
1859	0.094559599	0.356682784	4	k__Bacteria; p__Actinobacteria; c__Acidimicrobiia; o__Acidimicrobiales; f__EB1017; g__; s__
1860	-0.458537743	0.758762239	1	k__Bacteria; p__Proteobacteria; c__Deltaproteobacteria; o__FAC87; f__; g__; s__
1861	0.324842123	0.171314914	3	k__Bacteria; p__Acidobacteria; c__Solibacteres; o__Solibacterales; f__Solibacteraceae; g__Candidatus Solibacter; s__
1862	-0.256979732	-0.716880425	1	k__Bacteria
1863	-2.198641326	-3.482433825	1	k__Bacteria
1864	-0.240857325	0.822811137	4	k__Bacteria; p__Proteobacteria; c__Betaproteobacteria; o__Burkholderiales
1865	-0.101727546	0.738906638	3	k__Bacteria; p__Acidobacteria; c__Acidobacteria-5; o__; f__; g__; s__
1866	0.291162196	0.168686354	1	k__Bacteria; p__Proteobacteria; c__Alphaproteobacteria; o__Rhizobiales
1867	-0.516569454	0.891405202	1	k__Bacteria; p__TM7; c__SC3; o__; f__; g__; s__
1868	0.297243667	0.315626918	1	k__Bacteria; p__Proteobacteria; c__Alphaproteobacteria; o__Rhizobiales
1869	-0.195199502	0.511896978	1	k__Bacteria; p__Actinobacteria; c__Thermoleophilia; o__Solirubrobacterales
1871	-1.259196818	0.501545226	1	k__Bacteria; p__Proteobacteria; c__Alphaproteobacteria; o__Rhizobiales; f__Hyphomicrobiaceae; g__Rhodoplanes; s__
1872	0.263826515	0.318817917	1	k__Bacteria; p__Nitrospirae; c__Nitrospira; o__Nitrospirales; f__; g__; s__
1873	0.986261748	-0.219073131	1	k__Bacteria; p__Chloroflexi; c__Anaerolineae; o__SBR1031; f__oc28; g__; s__
1874	0.282660512	0.287515205	5	k__Bacteria; p__Chloroflexi; c__Ktedonobacteria; o__Thermogemmatisporales; f__Thermogemmatisporaceae; g__; s__
1875	-0.256979732	-0.716880425	1	k__Bacteria
1876	-1.125092598	1.812040127	1	k__Bacteria; p__Gemmatimonadetes; c__Gemmatimonadetes
1877	0.214812501	-0.050062846	4	k__Bacteria; p__Acidobacteria; c__Acidobacteria-6; o__iii1-15; f__; g__; s__
1878	-0.458537743	0.758762239	1	k__Bacteria; p__Proteobacteria; c__Betaproteobacteria
1879	1.287942118	-0.885663265	1	k__Bacteria; p__Acidobacteria; c__Acidobacteria; o__Acidobacteriales; f__Koribacteraceae
1883	0.49203151	-0.014066105	1	k__Bacteria; p__Chloroflexi; c__Ellin6529; o__; f__; g__; s__
1884	-1.138345415	0.881208643	1	k__Bacteria; p__Proteobacteria; c__Betaproteobacteria; o__Burkholderiales; f__Comamonadaceae
1885	-2.402187248	-1.298217692	1	k__Bacteria
1886	-0.731176969	1.518257278	1	k__Bacteria; p__Actinobacteria; c__Acidimicrobiia; o__Acidimicrobiales; f__EB1017; g__; s__
1887	-0.731176969	1.518257278	1	k__Bacteria; p__OD1
1889	-1.125092598	1.812040127	1	k__Bacteria; p__Acidobacteria; c__Acidobacteria-6; o__iii1-15; f__; g__; s__
1890	1.287942118	-0.885663265	1	k__Bacteria; p__Proteobacteria; c__Alphaproteobacteria; o__Rhodospirillales; f__Rhodospirillaceae; g__; s__
1891	-0.516569454	0.891405202	1	k__Bacteria; p__Acidobacteria; c__Acidobacteria-5; o__; f__; g__; s__
1892	0.976976862	-0.406926304	1	k__Bacteria; p__Chloroflexi; c__Ktedonobacteria
1894	-0.308028998	0.806872348	1	k__Bacteria; p__Acidobacteria; c__Solibacteres; o__Solibacterales; f__Solibacteraceae; g__Candidatus Solibacter; s__
1897	0.076484004	0.574897987	1	k__Bacteria
1898	1.625699358	-1.097968451	1	k__Bacteria
1899	-0.308028998	0.806872348	2	k__Bacteria; p__Proteobacteria; c__Alphaproteobacteria; o__Rhizobiales
1900	-0.308028998	0.806872348	1	k__Bacteria; p__Bacteroidetes; c__Sphingobacteriia; o__Sphingobacteriales; f__Chitinophagaceae; g__Flavisolibacter; s__
1901	-0.516569454	0.891405202	1	k__Bacteria; p__Proteobacteria; c__Alphaproteobacteria; o__Rhizobiales; f__Hyphomicrobiaceae
1902	0.076484004	0.574897987	1	k__Bacteria; p__Bacteroidetes; c__Sphingobacteriia; o__Sphingobacteriales; f__Ekhidnaceae; g__; s__
1903	1.287942118	-0.885663265	1	k__Bacteria
1904	0.976976862	-0.406926304	1	k__Bacteria; p__Proteobacteria; c__Gammaproteobacteria; o__Enterobacteriales; f__Enterobacteriaceae
1906	0.3057224	0.050140768	3	k__Bacteria; p__Acidobacteria; c__Solibacteres; o__Solibacterales; f__Solibacteraceae; g__Candidatus Solibacter; s__
1907	1.20539007	-0.531450125	1	k__Bacteria; p__Chloroflexi; c__Ktedonobacteria; o__Thermogemmatisporales; f__Thermogemmatisporaceae; g__; s__
1908	-2.198641326	-3.482433825	1	k__Bacteria; p__OD1; c__ZB2; o__; f__; g__; s__
1909	0.469687122	-0.188061705	4	k__Bacteria; p__Acidobacteria; c__Acidobacteria-2; o__; f__; g__; s__
1910	0.076484004	0.574897987	1	k__Bacteria; p__Proteobacteria; c__Alphaproteobacteria; o__Rhodospirillales; f__Rhodospirillaceae; g__; s__
1911	-0.29969416	0.605244128	1	k__Bacteria; p__Verrucomicrobia; c__[Spartobacteria]; o__[Chthoniobacterales]; f__[Chthoniobacteraceae]; g__; s__
1912	-0.458537743	0.758762239	1	k__Bacteria
1913	-0.458537743	0.758762239	3	k__Bacteria; p__Planctomycetes; c__Phycisphaerae; o__; f__; g__; s__
1914	0.73402333	-0.108409712	1	k__Bacteria
1916	0.238521799	-0.412645069	2	k__Bacteria; p__Chloroflexi; c__Ktedonobacteria; o__Thermogemmatisporales
1917	0.291162196	0.168686354	1	k__Bacteria; p__Proteobacteria; c__Alphaproteobacteria; o__Rhizobiales; f__Hyphomicrobiaceae; g__Rhodoplanes; s__
1918	0.263826515	0.318817917	1	k__Bacteria
1919	-0.732308998	-1.795421768	2	k__Bacteria; p__Proteobacteria; c__Alphaproteobacteria; o__Rhizobiales
1920	-0.256979732	-0.716880425	1	k__Bacteria; p__Bacteroidetes; c__Sphingobacteriia; o__Sphingobacteriales; f__Chitinophagaceae; g__Flavisolibacter; s__
1921	0.625044131	0.049872393	2	k__Bacteria; p__Acidobacteria; c__Acidobacteria-6; o__iii1-15; f__; g__; s__
1922	0.291162196	0.168686354	1	k__Bacteria; p__Acidobacteria; c__Solibacteres; o__Solibacterales; f__Solibacteraceae; g__Candidatus Solibacter; s__
1924	0.743237389	-0.170041817	3	k__Bacteria; p__Proteobacteria; c__Deltaproteobacteria; o__Myxococcales; f__Myxococcaceae; g__; s__
1925	0.986261748	-0.219073131	1	k__Bacteria; p__Proteobacteria; c__Deltaproteobacteria
1926	-2.402187248	-1.298217692	1	k__Bacteria; p__Actinobacteria; c__Thermoleophilia; o__Gaiellales; f__Gaiellaceae; g__; s__
1927	-0.458537743	0.758762239	1	k__Bacteria; p__Proteobacteria; c__Alphaproteobacteria; o__Rhizobiales
1928	-1.125092598	1.812040127	1	k__Bacteria; p__Gemmatimonadetes; c__Gemmatimonadetes; o__; f__; g__; s__
1929	0.297243667	0.315626918	2	k__Bacteria
1930	0.986261748	-0.219073131	1	k__Bacteria
1931	-2.402187248	-1.298217692	1	k__Bacteria; p__Proteobacteria; c__Alphaproteobacteria
1932	0.986261748	-0.219073131	1	k__Bacteria; p__Proteobacteria; c__Alphaproteobacteria; o__Rhizobiales; f__Hyphomicrobiaceae; g__Rhodoplanes; s__
1933	1.20539007	-0.531450125	1	k__Bacteria; p__Acidobacteria; c__Acidobacteria-6; o__CCU21; f__; g__; s__
1935	0.976976862	-0.406926304	1	k__Bacteria; p__Acidobacteria; c__Acidobacteria; o__Acidobacteriales; f__Koribacteraceae; g__Candidatus Koribacter; s__versatilis
1936	0.263826515	0.318817917	1	k__Bacteria; p__Chloroflexi; c__Anaerolineae; o__SBR1031; f__oc28; g__; s__
1937	0.986261748	-0.219073131	1	k__Bacteria; p__Proteobacteria; c__Alphaproteobacteria
1938	-2.198641326	-3.482433825	1	k__Bacteria; p__Planctomycetes; c__Phycisphaerae; o__; f__; g__; s__
1939	0.3057224	0.050140768	1	k__Bacteria; p__Proteobacteria; c__Alphaproteobacteria
1940	-2.198641326	-3.482433825	1	k__Bacteria
1941	-2.198641326	-3.482433825	1	k__Bacteria; p__Proteobacteria; c__Alphaproteobacteria; o__Caulobacterales; f__; g__; s__
1942	-2.198641326	-3.482433825	1	k__Bacteria; p__Gemmatimonadetes; c__Gemmatimonadetes
1944	0.670588985	-0.207977548	4	k__Bacteria; p__Acidobacteria; c__Acidobacteria; o__Acidobacteriales; f__Koribacteraceae; g__Candidatus Koribacter; s__
1945	-2.402187248	-1.298217692	2	k__Bacteria; p__Proteobacteria; c__Betaproteobacteria
1946	-1.138345415	0.881208643	1	k__Bacteria; p__Proteobacteria; c__Alphaproteobacteria; o__Rhizobiales; f__Beijerinckiaceae; g__; s__
1947	-1.125092598	1.812040127	1	k__Bacteria
1948	-0.731176969	1.518257278	1	k__Bacteria; p__Verrucomicrobia; c__[Spartobacteria]; o__[Chthoniobacterales]; f__[Chthoniobacteraceae]; g__DA101; s__
1949	-0.262586744	0.196567757	2	k__Bacteria; p__Elusimicrobia; c__Elusimicrobia; o__IIb; f__; g__; s__
1950	-0.195199502	0.511896978	1	k__Bacteria; p__Actinobacteria; c__Acidimicrobiia; o__Acidimicrobiales
1951	-0.400263827	-1.090675206	3	k__Bacteria; p__Acidobacteria; c__Acidobacteria; o__Acidobacteriales
1952	-0.516569454	0.891405202	1	k__Bacteria
1953	0.986261748	-0.219073131	1	k__Bacteria; p__Acidobacteria; c__Acidobacteria; o__Acidobacteriales; f__Koribacteraceae; g__; s__
1954	0.955491637	-0.418826065	1	k__Bacteria; p__Acidobacteria; c__Acidobacteria; o__Acidobacteriales; f__Koribacteraceae; g__; s__
1956	0.013678176	-0.254197941	8	k__Bacteria; p__Acidobacteria; c__Acidobacteria; o__Acidobacteriales; f__Acidobacteriaceae; g__; s__
1957	-0.256979732	-0.716880425	1	k__Bacteria
1958	-1.311522052	-1.205024587	6	k__Bacteria; p__Bacteroidetes; c__Sphingobacteriia; o__Sphingobacteriales; f__Chitinophagaceae; g__; s__
1959	-2.198641326	-3.482433825	1	k__Bacteria; p__Bacteroidetes; c__Sphingobacteriia; o__Sphingobacteriales
1961	-0.256979732	-0.716880425	1	k__Bacteria; p__Proteobacteria; c__Deltaproteobacteria; o__Myxococcales; f__; g__; s__
1962	0.49203151	-0.014066105	1	k__Bacteria
1963	0.955491637	-0.418826065	1	k__Bacteria; p__Acidobacteria; c__Chloracidobacteria; o__; f__; g__; s__
1964	-2.198641326	-3.482433825	1	k__Bacteria; p__Proteobacteria; c__Alphaproteobacteria; o__Rhodospirillales; f__; g__; s__
1966	0.405253667	0.233244137	2	k__Bacteria; p__Acidobacteria; c__Acidobacteria; o__Acidobacteriales
1967	0.333807185	-0.150407966	4	k__Bacteria; p__Acidobacteria; c__Acidobacteria-2; o__; f__; g__; s__
1968	0.406077387	-0.153510689	236	k__Bacteria; p__Proteobacteria; c__Alphaproteobacteria; o__Rhizobiales; f__Hyphomicrobiaceae; g__Rhodoplanes; s__
1969	1.246666094	-0.708556695	2	k__Bacteria; p__Nitrospirae; c__Nitrospira; o__Nitrospirales; f__Nitrospiraceae; g__Nitrospira; s__
1970	0.076484004	0.574897987	1	k__Bacteria; p__Proteobacteria; c__Alphaproteobacteria
1971	-2.198641326	-3.482433825	1	k__Bacteria; p__Nitrospirae; c__Nitrospira; o__Nitrospirales; f__; g__; s__
1972	-1.125092598	1.812040127	1	k__Bacteria; p__Proteobacteria; c__Alphaproteobacteria; o__Rhizobiales
1973	-0.501623852	0.450788761	6	k__Bacteria; p__Proteobacteria
1974	0.986261748	-0.219073131	1	k__Bacteria; p__Chloroflexi; c__Bljii12; o__B07_WMSP1
1975	-0.458537743	0.758762239	1	k__Bacteria
1976	-2.402187248	-1.298217692	1	k__Bacteria; p__Proteobacteria; c__Gammaproteobacteria; o__Xanthomonadales; f__Xanthomonadaceae; g__Lysobacter; s__
1977	1.13245949	-0.646294784	2	k__Bacteria
1978	0.986261748	-0.219073131	1	k__Bacteria; p__Actinobacteria; c__Actinobacteria; o__Actinomycetales
1979	-0.195199502	0.511896978	1	k__Bacteria; p__Acidobacteria; c__Acidobacteria-5; o__; f__; g__; s__
1980	0.25030338	0.357035838	2	k__Bacteria; p__Acidobacteria; c__iii1-8; o__DS-18; f__; g__; s__
1981	-0.731176969	1.518257278	2	k__Bacteria; p__Acidobacteria; c__Acidobacteria; o__Acidobacteriales
1982	0.976976862	-0.406926304	1	k__Bacteria; p__Acidobacteria; c__; o__; f__; g__; s__
1983	0.986261748	-0.219073131	2	k__Bacteria; p__Proteobacteria; c__Alphaproteobacteria; o__Rhizobiales; f__Rhizobiaceae; g__; s__
1984	0.976976862	-0.406926304	1	k__Bacteria
1985	-2.198641326	-3.482433825	1	k__Bacteria; p__Acidobacteria; c__Solibacteres; o__Solibacterales; f__Solibacteraceae; g__Candidatus Solibacter; s__
1986	-1.125092598	1.812040127	1	k__Bacteria; p__Proteobacteria; c__Deltaproteobacteria; o__MIZ46; f__; g__; s__
1987	-0.29969416	0.605244128	1	k__Bacteria; p__Proteobacteria; c__Alphaproteobacteria
1988	-2.402187248	-1.298217692	1	k__Bacteria; p__Proteobacteria; c__Deltaproteobacteria; o__Syntrophobacterales; f__Syntrophobacteraceae; g__; s__
1989	0.3057224	0.050140768	1	k__Bacteria; p__Acidobacteria; c__Acidobacteria; o__Acidobacteriales; f__Koribacteraceae
1990	0.291162196	0.168686354	1	k__Bacteria; p__Acidobacteria
1991	0.73402333	-0.108409712	1	k__Bacteria
1992	-1.138345415	0.881208643	2	k__Bacteria; p__Chloroflexi; c__Ellin6529; o__; f__; g__; s__
1993	-0.195199502	0.511896978	1	k__Bacteria; p__Proteobacteria; c__Gammaproteobacteria
1994	-0.801545914	-0.125782215	3	k__Bacteria; p__Proteobacteria; c__Alphaproteobacteria; o__Rhizobiales; f__Hyphomicrobiaceae; g__Rhodoplanes; s__
1995	-2.402187248	-1.298217692	1	k__Bacteria; p__Planctomycetes; c__Planctomycetia; o__Gemmatales; f__Gemmataceae; g__; s__
1996	-1.225127788	-1.411524581	4	k__Bacteria; p__Actinobacteria
1997	-0.256979732	-0.716880425	1	k__Bacteria; p__Proteobacteria; c__Alphaproteobacteria; o__Rhodospirillales; f__Acetobacteraceae; g__; s__
1999	0.3057224	0.050140768	1	k__Bacteria; p__Acidobacteria; c__Acidobacteria; o__Acidobacteriales
2000	-2.402187248	-1.298217692	1	k__Bacteria
2001	-2.198641326	-3.482433825	1	k__Bacteria
2002	0.976976862	-0.406926304	1	k__Bacteria
2003	-0.069499168	0.499042221	16	k__Bacteria; p__Proteobacteria; c__Alphaproteobacteria; o__Rhizobiales; f__Rhizobiaceae; g__; s__
2005	-2.402187248	-1.298217692	1	k__Bacteria; p__Actinobacteria; c__Thermoleophilia; o__Gaiellales; f__Gaiellaceae; g__; s__
2006	0.263826515	0.318817917	2	k__Bacteria; p__Acidobacteria; c__Acidobacteria; o__Acidobacteriales; f__Koribacteraceae; g__; s__
2007	1.057587362	-0.385079048	1	k__Bacteria; p__Proteobacteria; c__Deltaproteobacteria; o__MIZ46; f__; g__; s__
2008	-0.360164112	0.828005561	4	k__Bacteria; p__Proteobacteria; c__Alphaproteobacteria; o__Rhizobiales; f__Rhizobiaceae; g__Agrobacterium; s__
2009	-0.731176969	1.518257278	1	k__Bacteria; p__Proteobacteria; c__Gammaproteobacteria
2010	1.057587362	-0.385079048	1	k__Bacteria; p__Proteobacteria; c__Alphaproteobacteria
2011	-0.458537743	0.758762239	1	k__Bacteria
2012	-0.458537743	0.758762239	1	k__Bacteria; p__Acidobacteria
2013	-1.146514151	0.466919145	6	k__Bacteria; p__Proteobacteria; c__Alphaproteobacteria; o__Rhizobiales; f__Hyphomicrobiaceae; g__Rhodoplanes; s__
2014	-0.308028998	0.806872348	2	k__Bacteria
2015	-0.731176969	1.518257278	1	k__Bacteria; p__Proteobacteria; c__Alphaproteobacteria
2016	-0.516569454	0.891405202	3	k__Bacteria; p__Planctomycetes; c__Phycisphaerae; o__; f__; g__; s__
2017	-0.045563212	0.716503705	3	k__Bacteria; p__Nitrospirae; c__Nitrospira; o__Nitrospirales; f__; g__; s__
2018	0.73402333	-0.108409712	1	k__Bacteria; p__Proteobacteria; c__Alphaproteobacteria; o__Rhodospirillales; f__Rhodospirillaceae; g__; s__
2019	0.263826515	0.318817917	1	k__Bacteria; p__Acidobacteria
2020	-0.195199502	0.511896978	1	k__Bacteria; p__Chloroflexi; c__S085; o__; f__; g__; s__
2021	-1.138345415	0.881208643	1	k__Bacteria
2022	-1.259196818	0.501545226	1	k__Bacteria
2023	-0.308028998	0.806872348	1	k__Bacteria; p__Actinobacteria; c__Thermoleophilia; o__Gaiellales; f__Gaiellaceae; g__; s__
2024	0.3057224	0.050140768	1	k__Bacteria; p__Acidobacteria; c__Acidobacteria-6; o__iii1-15; f__; g__; s__
2025	-0.731176969	1.518257278	1	k__Bacteria; p__Proteobacteria; c__Alphaproteobacteria; o__Rhizobiales
2026	-0.256979732	-0.716880425	1	k__Bacteria; p__WS3; c__PRR-12; o__Sediment-1; f__PRR-10; g__; s__
2027	-0.368632903	-1.285400037	3	k__Bacteria; p__Proteobacteria; c__Alphaproteobacteria; o__Rhizobiales; f__Bradyrhizobiaceae
2028	0.986261748	-0.219073131	1	k__Bacteria
2029	-0.25817926	0.343873168	11	k__Bacteria; p__Proteobacteria; c__Betaproteobacteria; o__Ellin6067; f__; g__; s__
2030	0.986261748	-0.219073131	1	k__Bacteria; p__Acidobacteria; c__Acidobacteria; o__Acidobacteriales; f__Koribacteraceae
2031	0.986261748	-0.219073131	1	k__Bacteria; p__Proteobacteria; c__Deltaproteobacteria; o__Myxococcales; f__; g__; s__
2032	-0.24649916	0.684803079	4	k__Bacteria; p__Proteobacteria; c__Deltaproteobacteria; o__Myxococcales; f__; g__; s__
2033	0.986261748	-0.219073131	1	k__Bacteria; p__TM7; c__TM7-1; o__; f__; g__; s__
2035	-0.179765265	0.418297278	3	k__Bacteria
2036	-1.138345415	0.881208643	1	k__Bacteria; p__Proteobacteria; c__Alphaproteobacteria
2037	0.639664323	-0.240148104	3	k__Bacteria; p__Acidobacteria; c__Acidobacteria; o__Acidobacteriales; f__Koribacteraceae
2038	0.07693161	0.403453204	3	k__Bacteria
2040	-2.402187248	-1.298217692	1	k__Bacteria; p__Proteobacteria; c__Alphaproteobacteria; o__Rhizobiales; f__Hyphomicrobiaceae; g__; s__
2041	0.237106551	0.493403577	2	k__Bacteria; p__Proteobacteria; c__Alphaproteobacteria; o__Rhizobiales; f__Hyphomicrobiaceae; g__Rhodoplanes; s__
2042	0.492510856	-0.457648612	19	k__Bacteria; p__Acidobacteria; c__Solibacteres; o__Solibacterales; f__Solibacteraceae; g__Candidatus Solibacter; s__
2043	1.057587362	-0.385079048	1	k__Bacteria; p__Actinobacteria; c__Actinobacteria; o__Actinomycetales; f__Streptomycetaceae; g__Streptacidiphilus; s__
2044	0.333807185	-0.150407966	2	k__Bacteria; p__Proteobacteria; c__Alphaproteobacteria; o__Rhizobiales
2045	-2.402187248	-1.298217692	1	k__Bacteria; p__Proteobacteria; c__Alphaproteobacteria; o__Sphingomonadales; f__Sphingomonadaceae
2046	0.955491637	-0.418826065	1	k__Bacteria; p__Proteobacteria; c__Deltaproteobacteria; o__Syntrophobacterales; f__Syntrophobacteraceae; g__; s__
2047	0.333807185	-0.150407966	1	k__Bacteria
2048	-0.229439935	-0.349118875	31	k__Bacteria; p__Acidobacteria; c__Acidobacteria-5; o__; f__; g__; s__
2049	-0.957986164	0.417886825	5	k__Bacteria; p__Proteobacteria; c__Alphaproteobacteria; o__Sphingomonadales; f__Sphingomonadaceae; g__Sphingobium; s__
2050	0.18325127	-0.298211612	2	k__Bacteria; p__Proteobacteria; c__Alphaproteobacteria; o__Rhizobiales
2051	1.20539007	-0.531450125	1	k__Bacteria
2052	-1.125092598	1.812040127	1	k__Bacteria; p__Proteobacteria; c__Deltaproteobacteria; o__Myxococcales
2053	0.61302742	-0.061237909	2	k__Bacteria; p__Proteobacteria; c__Deltaproteobacteria; o__Syntrophobacterales; f__Syntrophobacteraceae; g__; s__
2054	0.3057224	0.050140768	1	k__Bacteria; p__Proteobacteria
2055	0.333807185	-0.150407966	1	k__Bacteria; p__Actinobacteria; c__Acidimicrobiia; o__Acidimicrobiales
2056	0.297243667	0.315626918	1	k__Bacteria
2058	-0.372748605	0.471325873	3	k__Bacteria; p__Proteobacteria; c__Alphaproteobacteria; o__Rhizobiales
2059	-0.516569454	0.891405202	1	k__Bacteria; p__Chloroflexi; c__Ktedonobacteria; o__Thermogemmatisporales; f__Thermogemmatisporaceae; g__; s__
2060	-1.138345415	0.881208643	1	k__Bacteria; p__Actinobacteria; c__Actinobacteria; o__Actinomycetales
2061	-1.125092598	1.812040127	1	k__Bacteria; p__Actinobacteria; c__Actinobacteria; o__Actinomycetales; f__Streptomycetaceae; g__Kitasatospora; s__
2062	-1.259196818	0.501545226	1	k__Bacteria; p__Proteobacteria; c__Alphaproteobacteria; o__Rhodospirillales; f__Rhodospirillaceae; g__; s__
2063	0.297243667	0.315626918	1	k__Bacteria; p__Bacteroidetes; c__Sphingobacteriia; o__Sphingobacteriales; f__; g__; s__
2064	0.263826515	0.318817917	1	k__Bacteria; p__Proteobacteria; c__Alphaproteobacteria; o__Rhizobiales
2065	0.976976862	-0.406926304	1	k__Bacteria
2066	0.955491637	-0.418826065	1	k__Bacteria; p__Chloroflexi; c__Anaerolineae; o__SBR1031; f__oc28; g__; s__
2067	1.010982724	-0.497036488	2	k__Bacteria; p__Nitrospirae; c__Nitrospira; o__Nitrospirales; f__; g__; s__
2068	0.333807185	-0.150407966	1	k__Bacteria; p__Proteobacteria; c__Deltaproteobacteria; o__Myxococcales; f__Polyangiaceae
2069	-0.731176969	1.518257278	1	k__Bacteria; p__Proteobacteria; c__Alphaproteobacteria; o__Rhizobiales; f__Hyphomicrobiaceae; g__Rhodoplanes; s__
2072	-0.308028998	0.806872348	1	k__Bacteria; p__Acidobacteria; c__Acidobacteria-6; o__iii1-15; f__; g__; s__
2073	-1.198771117	0.691376935	2	k__Bacteria; p__Proteobacteria; c__Deltaproteobacteria; o__Syntrophobacterales; f__Syntrophobacteraceae; g__; s__
2075	-0.29969416	0.605244128	1	k__Bacteria; p__Proteobacteria; c__Deltaproteobacteria; o__Myxococcales; f__; g__; s__
2076	0.976976862	-0.406926304	1	k__Bacteria; p__Actinobacteria; c__Actinobacteria; o__Actinomycetales; f__Streptosporangiaceae
2077	-0.798441579	0.819985441	2	k__Bacteria
2078	-1.551420795	-2.560582692	3	k__Bacteria; p__Bacteroidetes; c__Sphingobacteriia; o__Sphingobacteriales; f__Saprospiraceae; g__; s__
2079	-2.198641326	-3.482433825	1	k__Bacteria; p__Proteobacteria; c__Alphaproteobacteria
2080	-1.038572271	-0.654969782	6	k__Bacteria; p__Nitrospirae; c__Nitrospira; o__Nitrospirales; f__; g__; s__
2081	1.057587362	-0.385079048	2	k__Bacteria; p__Chloroflexi; c__Ktedonobacteria
2082	-0.308028998	0.806872348	1	k__Bacteria; p__Acidobacteria; c__Acidobacteria; o__Acidobacteriales; f__Acidobacteriaceae; g__; s__
2083	-1.259196818	0.501545226	1	k__Bacteria
2084	-0.083687773	0.463724296	2	k__Bacteria; p__Proteobacteria; c__Alphaproteobacteria
2085	-0.731176969	1.518257278	1	k__Bacteria; p__Proteobacteria; c__Betaproteobacteria; o__SC-I-84; f__; g__; s__
2086	-2.402187248	-1.298217692	2	k__Bacteria; p__Acidobacteria; c__Solibacteres; o__Solibacterales; f__Solibacteraceae; g__Candidatus Solibacter; s__
2087	-0.458537743	0.758762239	1	k__Bacteria
2088	0.599462244	-0.121346914	7	k__Bacteria; p__Chloroflexi; c__Anaerolineae
2089	-0.753073738	-1.077737637	4	k__Bacteria; p__WS3; c__PRR-12; o__Sediment-1
2090	-0.150836501	0.471382378	3	k__Bacteria; p__Actinobacteria; c__Acidimicrobiia; o__Acidimicrobiales; f__EB1017; g__; s__
2092	-1.125092598	1.812040127	1	k__Bacteria; p__Acidobacteria; c__Acidobacteria-6; o__iii1-15; f__; g__; s__
2093	-0.731176969	1.518257278	1	k__Bacteria; p__Nitrospirae; c__Nitrospira; o__Nitrospirales; f__; g__; s__
2094	0.73402333	-0.108409712	2	k__Bacteria
2095	1.625699358	-1.097968451	1	k__Bacteria; p__Proteobacteria; c__Betaproteobacteria; o__; f__; g__; s__
2096	-0.731176969	1.518257278	1	k__Bacteria; p__Proteobacteria; c__Alphaproteobacteria; o__Rhizobiales
2097	0.955491637	-0.418826065	1	k__Bacteria; p__Proteobacteria
2098	1.625699358	-1.097968451	1	k__Bacteria; p__Gemmatimonadetes; c__Gemm-1; o__; f__; g__; s__
2099	-0.458537743	0.758762239	1	k__Bacteria; p__Proteobacteria; c__Deltaproteobacteria; o__Myxococcales; f__; g__; s__
2100	-0.318884968	0.785902797	3	k__Bacteria; p__Proteobacteria; c__Deltaproteobacteria
2101	-0.308028998	0.806872348	1	k__Bacteria; p__Acidobacteria; c__Acidobacteria; o__Acidobacteriales; f__Acidobacteriaceae
2102	0.976976862	-0.406926304	1	k__Bacteria; p__Acidobacteria
2103	-0.731176969	1.518257278	3	k__Bacteria; p__Proteobacteria; c__Alphaproteobacteria; o__Rhizobiales; f__Hyphomicrobiaceae
2104	1.20539007	-0.531450125	2	k__Bacteria; p__Chloroflexi; c__Ktedonobacteria
2105	0.016866797	0.541075984	3	k__Bacteria; p__Acidobacteria; c__Acidobacteria; o__Acidobacteriales; f__Koribacteraceae; g__; s__
2106	-1.143417893	0.341450339	4	k__Bacteria; p__Bacteroidetes; c__Flavobacteriia; o__; f__; g__; s__
2107	0.986261748	-0.219073131	1	k__Bacteria
2108	0.49203151	-0.014066105	1	k__Bacteria; p__Proteobacteria; c__Alphaproteobacteria
2109	-0.256979732	-0.716880425	1	k__Bacteria; p__Proteobacteria; c__Betaproteobacteria
2110	-2.402187248	-1.298217692	1	k__Bacteria; p__Acidobacteria; c__Acidobacteria-6; o__iii1-15; f__RB40; g__; s__
2111	-0.233675227	0.918537598	2	k__Bacteria; p__Actinobacteria; c__Acidimicrobiia; o__Acidimicrobiales; f__EB1017; g__; s__
2112	-0.296032358	0.175990148	83	k__Bacteria; p__Proteobacteria; c__Alphaproteobacteria; o__Rhizobiales; f__Hyphomicrobiaceae; g__Rhodoplanes; s__
2113	-0.801626319	1.223588403	7	k__Bacteria; p__Acidobacteria; c__Acidobacteria-6; o__iii1-15; f__; g__; s__
2114	1.057587362	-0.385079048	1	k__Bacteria
2115	0.263826515	0.318817917	1	k__Bacteria; p__Acidobacteria; c__Acidobacteria; o__Acidobacteriales; f__Koribacteraceae
2116	-2.402187248	-1.298217692	1	k__Bacteria; p__Acidobacteria; c__Chloracidobacteria; o__; f__; g__; s__
2118	-0.458537743	0.758762239	1	k__Bacteria
2119	0.297243667	0.315626918	1	k__Bacteria; p__Proteobacteria; c__Alphaproteobacteria; o__Rhizobiales
2121	-0.195199502	0.511896978	1	k__Bacteria; p__Verrucomicrobia; c__[Pedosphaerae]; o__[Pedosphaerales]
2122	-1.259196818	0.501545226	1	k__Bacteria; p__Bacteroidetes; c__Flavobacteriia
2123	-0.195199502	0.511896978	2	k__Bacteria; p__Proteobacteria; c__Alphaproteobacteria
2124	-0.458537743	0.758762239	1	k__Bacteria; p__Bacteroidetes; c__Sphingobacteriia; o__Sphingobacteriales; f__; g__; s__
2125	-1.138345415	0.881208643	1	k__Bacteria; p__Proteobacteria; c__Betaproteobacteria; o__Burkholderiales; f__Oxalobacteraceae
2126	-0.308028998	0.806872348	5	k__Bacteria; p__Proteobacteria; c__Alphaproteobacteria; o__Rhizobiales
2127	0.374779182	0.21089665	2	k__Bacteria; p__Acidobacteria; c__Acidobacteria-6; o__iii1-15; f__; g__; s__
2128	-2.198641326	-3.482433825	1	k__Bacteria; p__Nitrospirae; c__Nitrospira; o__Nitrospirales; f__Nitrospiraceae; g__Nitrospira; s__
2129	-2.198641326	-3.482433825	1	k__Bacteria; p__Proteobacteria; c__Alphaproteobacteria; o__Rhizobiales
2130	-0.731176969	1.518257278	1	k__Bacteria; p__Chloroflexi; c__Anaerolineae; o__H39; f__; g__; s__
2132	0.386672554	0.196684308	3	k__Bacteria; p__Verrucomicrobia; c__[Spartobacteria]; o__[Chthoniobacterales]; f__[Chthoniobacteraceae]; g__DA101; s__
2133	0.73402333	-0.108409712	1	k__Bacteria; p__Acidobacteria; c__Acidobacteria-5; o__; f__; g__; s__
2135	-0.241716243	0.724547391	3	k__Bacteria; p__Gemmatimonadetes; c__Gemmatimonadetes
2136	-1.125092598	1.812040127	1	k__Bacteria; p__Proteobacteria; c__Alphaproteobacteria; o__Rhizobiales; f__Hyphomicrobiaceae; g__Rhodoplanes
2139	1.057587362	-0.385079048	1	k__Bacteria; p__Gemmatimonadetes; c__Gemmatimonadetes; o__; f__; g__; s__
2140	1.287942118	-0.885663265	1	k__Bacteria; p__Acidobacteria
2141	0.024703035	0.262164219	64	k__Bacteria; p__Proteobacteria; c__Alphaproteobacteria; o__Rhizobiales; f__Hyphomicrobiaceae; g__; s__
2144	-0.195199502	0.511896978	2	k__Bacteria; p__Actinobacteria; c__Actinobacteria; o__Actinomycetales; f__Micromonosporaceae
2145	-1.152991909	-0.384975966	6	k__Bacteria; p__Proteobacteria; c__Alphaproteobacteria; o__Caulobacterales; f__Caulobacteraceae; g__Phenylobacterium; s__
2146	0.73402333	-0.108409712	2	k__Bacteria; p__Proteobacteria; c__Betaproteobacteria; o__Burkholderiales; f__Comamonadaceae
2148	-0.458537743	0.758762239	1	k__Bacteria; p__Verrucomicrobia; c__[Spartobacteria]; o__[Chthoniobacterales]; f__[Chthoniobacteraceae]
2150	-0.613536691	0.61797398	3	k__Bacteria; p__Proteobacteria; c__Alphaproteobacteria; o__Rhizobiales; f__Hyphomicrobiaceae; g__Rhodoplanes; s__
2151	0.641215357	-0.062323401	5	k__Bacteria; p__Acidobacteria; c__Acidobacteria; o__Acidobacteriales; f__Koribacteraceae; g__; s__
2152	1.20539007	-0.531450125	2	k__Bacteria; p__Proteobacteria; c__Alphaproteobacteria; o__Ellin329; f__; g__; s__
2153	-0.256979732	-0.716880425	1	k__Bacteria; p__Acidobacteria; c__; o__; f__; g__; s__
2154	0.976976862	-0.406926304	1	k__Bacteria; p__Actinobacteria; c__Actinobacteria; o__Actinomycetales
2155	-0.732308998	-1.795421768	2	k__Bacteria; p__Proteobacteria; c__Betaproteobacteria
2156	0.263826515	0.318817917	1	k__Bacteria; p__Acidobacteria; c__Solibacteres; o__Solibacterales; f__Solibacteraceae; g__Candidatus Solibacter; s__
2158	-2.402187248	-1.298217692	1	k__Bacteria; p__Proteobacteria
2159	0.333807185	-0.150407966	1	k__Bacteria; p__Cyanobacteria; c__4C0d-2; o__MLE1-12; f__; g__; s__
2160	0.986261748	-0.219073131	1	k__Bacteria; p__Bacteroidetes; c__Sphingobacteriia; o__Sphingobacteriales; f__Flammeovirgaceae; g__A4; s__
2161	0.263826515	0.318817917	2	k__Bacteria; p__Gemmatimonadetes; c__Gemmatimonadetes; o__Ellin5290; f__; g__; s__
2162	0.483597213	0.013571199	3	k__Bacteria; p__Proteobacteria; c__Alphaproteobacteria; o__Rhizobiales; f__Bradyrhizobiaceae
2163	-0.215917339	0.200608921	3	k__Bacteria; p__Acidobacteria; c__Acidobacteria; o__Acidobacteriales; f__Acidobacteriaceae
2164	0.535905498	-0.042046037	8	k__Bacteria; p__Acidobacteria; c__Acidobacteria-5; o__; f__; g__; s__
2165	-0.731176969	1.518257278	1	k__Bacteria; p__Proteobacteria; c__Alphaproteobacteria; o__Rhizobiales
2166	-0.409685099	0.931090448	2	k__Bacteria; p__Nitrospirae; c__Nitrospira; o__Nitrospirales; f__; g__; s__
2167	0.291162196	0.168686354	1	k__Bacteria
2168	0.955491637	-0.418826065	1	k__Bacteria; p__Proteobacteria; c__Alphaproteobacteria; o__Rhizobiales; f__Hyphomicrobiaceae; g__Rhodoplanes; s__
2169	1.287942118	-0.885663265	1	k__Bacteria; p__Acidobacteria; c__Acidobacteria; o__Acidobacteriales; f__Koribacteraceae
2171	-1.125092598	1.812040127	1	k__Bacteria; p__Planctomycetes; c__Phycisphaerae; o__; f__; g__; s__
2172	-0.379115952	0.682003183	2	k__Bacteria; p__Proteobacteria; c__Alphaproteobacteria; o__Rhizobiales
2175	-0.731176969	1.518257278	1	k__Bacteria; p__Proteobacteria
2176	-0.308028998	0.806872348	1	k__Bacteria; p__Proteobacteria; c__Alphaproteobacteria; o__Rhizobiales
2178	-0.179548719	0.533716736	15	k__Bacteria; p__Bacteroidetes; c__Sphingobacteriia; o__Sphingobacteriales; f__Chitinophagaceae; g__; s__
2179	-1.125092598	1.812040127	1	k__Bacteria; p__Acidobacteria
2181	-2.198641326	-3.482433825	1	k__Bacteria; p__Acidobacteria; c__Acidobacteria-2; o__; f__; g__; s__
2182	0.333807185	-0.150407966	1	k__Bacteria; p__OD1; c__; o__; f__; g__; s__
2183	-1.259196818	0.501545226	1	k__Bacteria; p__Chlorobi; c__SJA-28; o__; f__; g__; s__
2184	0.976976862	-0.406926304	1	k__Bacteria; p__TM7
2185	-0.20404687	0.341057075	37	k__Bacteria; p__Proteobacteria; c__Alphaproteobacteria; o__Rhizobiales; f__Hyphomicrobiaceae; g__Rhodoplanes; s__
2186	0.263826515	0.318817917	1	k__Bacteria; p__Actinobacteria; c__Thermoleophilia; o__Gaiellales; f__Gaiellaceae; g__; s__
2187	0.3057224	0.050140768	1	k__Bacteria; p__Bacteroidetes; c__Sphingobacteriia; o__Sphingobacteriales; f__; g__; s__
2188	0.333807185	-0.150407966	1	k__Bacteria; p__Proteobacteria; c__Deltaproteobacteria; o__Spirobacillales; f__; g__; s__
2190	0.263826515	0.318817917	1	k__Bacteria; p__Proteobacteria; c__Alphaproteobacteria; o__Rhizobiales; f__Hyphomicrobiaceae; g__Rhodoplanes; s__
2191	0.73402333	-0.108409712	1	k__Bacteria; p__Chloroflexi; c__Bljii12; o__B07_WMSP1
2192	-1.198771117	0.691376935	2	k__Bacteria; p__Acidobacteria; c__S035; o__; f__; g__; s__
2193	1.625699358	-1.097968451	1	k__Bacteria
2196	-1.125092598	1.812040127	1	k__Bacteria; p__Proteobacteria; c__Alphaproteobacteria; o__Rhizobiales; f__Hyphomicrobiaceae; g__; s__
2197	0.165227858	0.285417924	8	k__Bacteria; p__Proteobacteria; c__Betaproteobacteria; o__Burkholderiales; f__Oxalobacteraceae
2198	-0.256979732	-0.716880425	1	k__Bacteria; p__Acidobacteria
2199	0.287153405	0.162409289	3	k__Bacteria; p__Acidobacteria; c__Solibacteres; o__Solibacterales; f__Solibacteraceae; g__Candidatus Solibacter; s__
2200	-2.198641326	-3.482433825	1	k__Bacteria
2201	0.297243667	0.315626918	1	k__Bacteria; p__Proteobacteria; c__Betaproteobacteria; o__Burkholderiales
2202	-0.694944625	0.340775286	11	k__Bacteria; p__Proteobacteria; c__Alphaproteobacteria; o__Rhizobiales; f__Hyphomicrobiaceae; g__Pedomicrobium; s__
2203	0.955491637	-0.418826065	1	k__Bacteria; p__Proteobacteria; c__Alphaproteobacteria
2205	0.306016662	-0.269150558	33	k__Bacteria; p__Proteobacteria; c__Deltaproteobacteria; o__Syntrophobacterales; f__Syntrophobacteraceae; g__; s__
2206	-1.259196818	0.501545226	1	k__Bacteria; p__Acidobacteria; c__iii1-8; o__32-20; f__; g__; s__
2207	-1.099065003	0.552988628	5	k__Bacteria; p__Proteobacteria; c__Alphaproteobacteria
2208	0.007287363	0.187406133	5	k__Bacteria; p__Proteobacteria; c__Alphaproteobacteria
2209	0.280535091	0.317222418	2	k__Bacteria; p__Acidobacteria; c__Solibacteres; o__Solibacterales; f__Solibacteraceae; g__Candidatus Solibacter; s__
2210	-0.632973317	0.180950287	6	k__Bacteria; p__Bacteroidetes; c__Sphingobacteriia; o__Sphingobacteriales; f__Chitinophagaceae; g__; s__
2211	-0.023234328	0.435814836	4	k__Bacteria; p__Proteobacteria; c__Alphaproteobacteria; o__Rhizobiales; f__Hyphomicrobiaceae; g__Rhodoplanes
2212	0.73402333	-0.108409712	1	k__Bacteria
2214	1.057587362	-0.385079048	4	k__Bacteria; p__Acidobacteria; c__Acidobacteria-2; o__; f__; g__; s__
2215	-2.300414287	-2.390325758	2	k__Bacteria; p__Bacteroidetes; c__Sphingobacteriia; o__Sphingobacteriales; f__; g__; s__
2216	0.472740698	0.075674389	4	k__Bacteria; p__Proteobacteria; c__Alphaproteobacteria; o__Rhizobiales; f__Hyphomicrobiaceae; g__Rhodoplanes; s__
2217	1.13245949	-0.646294784	2	k__Bacteria; p__Proteobacteria; c__Alphaproteobacteria; o__Rhodospirillales; f__Rhodospirillaceae; g__; s__
2218	-1.125092598	1.812040127	1	k__Bacteria; p__Proteobacteria; c__Alphaproteobacteria; o__Rhizobiales
2219	0.297243667	0.315626918	1	k__Bacteria; p__Proteobacteria; c__Deltaproteobacteria; o__Myxococcales; f__; g__; s__
2221	0.526112223	-0.236617484	36	k__Bacteria; p__Acidobacteria; c__Acidobacteria; o__Acidobacteriales; f__Koribacteraceae; g__; s__
2222	1.20539007	-0.531450125	1	k__Bacteria; p__Nitrospirae; c__Nitrospira; o__Nitrospirales; f__; g__; s__
2223	0.986261748	-0.219073131	1	k__Bacteria; p__Firmicutes; c__Bacilli; o__Bacillales; f__Planococcaceae; g__Rummeliibacillus; s__
2224	1.086821872	-0.441269842	3	k__Bacteria; p__Proteobacteria; c__Alphaproteobacteria
2225	-1.259196818	0.501545226	1	k__Bacteria
2226	0.291162196	0.168686354	1	k__Bacteria; p__Acidobacteria
2227	-0.308028998	0.806872348	1	k__Bacteria; p__Proteobacteria; c__Betaproteobacteria
2228	-1.138345415	0.881208643	1	k__Bacteria; p__Actinobacteria; c__Thermoleophilia; o__Gaiellales; f__Gaiellaceae; g__; s__
2229	1.246666094	-0.708556695	2	k__Bacteria; p__Verrucomicrobia; c__[Pedosphaerae]; o__[Pedosphaerales]; f__Ellin515; g__; s__
2230	0.955491637	-0.418826065	1	k__Bacteria; p__Proteobacteria; c__Deltaproteobacteria; o__Syntrophobacterales; f__Syntrophobacteraceae; g__; s__
2231	-2.402187248	-1.298217692	1	k__Bacteria; p__Chloroflexi; c__Chloroflexi; o__Roseiflexales
2232	0.976976862	-0.406926304	1	k__Bacteria; p__Chloroflexi; c__Ktedonobacteria
2233	0.73402333	-0.108409712	1	k__Bacteria; p__Proteobacteria; c__Alphaproteobacteria; o__Rhizobiales; f__Hyphomicrobiaceae; g__Rhodoplanes; s__
2234	1.057587362	-0.385079048	1	k__Bacteria; p__Acidobacteria; c__Acidobacteria; o__Acidobacteriales; f__Koribacteraceae
2235	-2.402187248	-1.298217692	1	k__Bacteria; p__Chloroflexi; c__Chloroflexi; o__Roseiflexales; f__Kouleothrixaceae; g__; s__
2236	0.49203151	-0.014066105	1	k__Bacteria; p__Chloroflexi; c__Ktedonobacteria; o__Thermogemmatisporales; f__Thermogemmatisporaceae; g__; s__
2237	-1.125092598	1.812040127	1	k__Bacteria; p__Proteobacteria; c__Deltaproteobacteria
2238	1.20539007	-0.531450125	1	k__Bacteria; p__Proteobacteria; c__Betaproteobacteria
2239	0.955491637	-0.418826065	1	k__Bacteria
2240	-1.598676025	-1.42291818	3	k__Bacteria; p__Proteobacteria; c__Gammaproteobacteria; o__Xanthomonadales; f__Sinobacteraceae; g__; s__
2241	0.955491637	-0.418826065	2	k__Bacteria; p__Chloroflexi; c__Anaerolineae; o__SBR1031; f__oc28; g__; s__
2242	1.625699358	-1.097968451	1	k__Bacteria; p__Acidobacteria; c__Acidobacteria-2; o__; f__; g__; s__
2243	-0.622306659	0.637887234	3	k__Bacteria; p__Chloroflexi; c__Chloroflexi; o__Roseiflexales; f__Kouleothrixaceae; g__; s__
2244	-0.458537743	0.758762239	1	k__Bacteria; p__Bacteroidetes; c__Sphingobacteriia; o__Sphingobacteriales; f__Flammeovirgaceae; g__A4; s__
2245	-0.195199502	0.511896978	1	k__Bacteria; p__Proteobacteria; c__Deltaproteobacteria
2246	-2.402187248	-1.298217692	1	k__Bacteria; p__Acidobacteria; c__Acidobacteria-6; o__iii1-15; f__; g__; s__
2247	0.3057224	0.050140768	1	k__Bacteria; p__Acidobacteria; c__Acidobacteria; o__Acidobacteriales; f__Koribacteraceae
2248	0.076484004	0.574897987	1	k__Bacteria
2249	-0.119572729	0.752095586	2	k__Bacteria; p__Actinobacteria; c__Acidimicrobiia; o__Acidimicrobiales
2250	0.126551331	-0.137573106	154	k__Bacteria; p__Proteobacteria; c__Deltaproteobacteria; o__Syntrophobacterales; f__Syntrophobacteraceae; g__; s__
2251	-0.29969416	0.605244128	1	k__Bacteria; p__Chloroflexi; c__Bljii12
2252	0.295982599	-0.113186929	4	k__Bacteria; p__Proteobacteria; c__Deltaproteobacteria; o__Syntrophobacterales; f__Syntrophobacteraceae; g__; s__
2253	1.287942118	-0.885663265	1	k__Bacteria; p__Chloroflexi; c__Ktedonobacteria; o__Thermogemmatisporales
2254	1.625699358	-1.097968451	1	k__Bacteria; p__Proteobacteria; c__Deltaproteobacteria; o__; f__; g__; s__
2255	0.976976862	-0.406926304	1	k__Bacteria; p__Acidobacteria; c__Acidobacteria-2; o__; f__; g__; s__
2257	-0.308028998	0.806872348	1	k__Bacteria; p__Proteobacteria; c__Alphaproteobacteria
2258	1.057587362	-0.385079048	1	k__Bacteria; p__Proteobacteria; c__Betaproteobacteria; o__SC-I-84; f__; g__; s__
2259	-0.23951332	-0.091613208	7	k__Bacteria; p__Proteobacteria
2260	1.20539007	-0.531450125	1	k__Bacteria
2261	-1.138345415	0.881208643	1	k__Bacteria; p__Acidobacteria; c__Acidobacteria-5; o__; f__; g__; s__
2262	0.297243667	0.315626918	1	k__Bacteria; p__Proteobacteria; c__Betaproteobacteria; o__Burkholderiales
2263	0.333807185	-0.150407966	1	k__Bacteria
2264	-1.259196818	0.501545226	1	k__Bacteria; p__Acidobacteria; c__Acidobacteria-6; o__iii1-15; f__RB40; g__; s__
2265	0.02320571	0.251555725	4	k__Bacteria; p__Actinobacteria; c__Acidimicrobiia; o__Acidimicrobiales; f__C111; g__; s__
2266	0.49203151	-0.014066105	1	k__Bacteria
2267	0.976976862	-0.406926304	1	k__Bacteria; p__Chloroflexi; c__Anaerolineae; o__SBR1031; f__oc28; g__; s__
2268	1.20539007	-0.531450125	1	k__Bacteria; p__Proteobacteria; c__Alphaproteobacteria; o__Rhizobiales
2269	0.73402333	-0.108409712	1	k__Bacteria; p__Proteobacteria; c__Alphaproteobacteria; o__Rhizobiales; f__Hyphomicrobiaceae; g__Rhodoplanes
2270	0.976976862	-0.406926304	1	k__Bacteria; p__Acidobacteria
2271	0.297243667	0.315626918	1	k__Bacteria; p__Proteobacteria; c__Deltaproteobacteria; o__Syntrophobacterales; f__Syntrophobacteraceae; g__; s__
2272	-0.201361524	0.666781991	14	k__Bacteria; p__Acidobacteria; c__Solibacteres; o__Solibacterales; f__Solibacteraceae; g__Candidatus Solibacter; s__
2273	1.057587362	-0.385079048	1	k__Bacteria; p__Proteobacteria; c__Alphaproteobacteria; o__Rhodospirillales; f__Rhodospirillaceae; g__; s__
2274	0.367978229	-0.28555336	7	k__Bacteria; p__Proteobacteria; c__Alphaproteobacteria; o__Rhizobiales; f__Beijerinckiaceae; g__; s__
2275	-0.731176969	1.518257278	1	k__Bacteria; p__Proteobacteria; c__Alphaproteobacteria
2276	1.137101933	-0.552368198	2	k__Bacteria; p__Proteobacteria; c__Alphaproteobacteria; o__Rhodospirillales; f__Rhodospirillaceae; g__; s__
2278	1.057587362	-0.385079048	1	k__Bacteria; p__Proteobacteria
2279	-0.195199502	0.511896978	1	k__Bacteria; p__Proteobacteria; c__Betaproteobacteria
2280	0.291162196	0.168686354	2	k__Bacteria; p__Proteobacteria; c__Alphaproteobacteria; o__Rhizobiales; f__Hyphomicrobiaceae; g__Rhodoplanes; s__
2281	0.263826515	0.318817917	1	k__Bacteria; p__Acidobacteria; c__Solibacteres; o__Solibacterales; f__Solibacteraceae; g__Candidatus Solibacter; s__
2282	0.297243667	0.315626918	1	k__Bacteria
2284	0.122080891	0.396105081	7	k__Bacteria; p__Chloroflexi; c__Bljii12; o__B07_WMSP1
2285	0.076484004	0.574897987	1	k__Bacteria; p__Proteobacteria; c__Alphaproteobacteria
2286	-0.731176969	1.518257278	1	k__Bacteria; p__Actinobacteria; c__Actinobacteria; o__Actinomycetales; f__Nocardiaceae; g__Nocardia; s__
2288	-0.080647038	0.537194578	2	k__Bacteria; p__Proteobacteria; c__Deltaproteobacteria; o__Myxococcales; f__Polyangiaceae; g__; s__
2289	-1.125092598	1.812040127	2	k__Bacteria; p__Acidobacteria; c__Acidobacteria; o__Acidobacteriales
2290	-0.731176969	1.518257278	1	k__Bacteria; p__OD1; c__SM2F11; o__; f__; g__; s__
2291	-2.402187248	-1.298217692	1	k__Bacteria; p__Proteobacteria
2294	-0.308028998	0.806872348	1	k__Bacteria; p__Proteobacteria; c__Alphaproteobacteria; o__Rhodobacterales; f__Hyphomonadaceae
2296	0.986261748	-0.219073131	1	k__Bacteria; p__Firmicutes; c__Bacilli; o__Bacillales; f__Paenibacillaceae
2297	0.49203151	-0.014066105	1	k__Bacteria; p__Proteobacteria; c__Deltaproteobacteria; o__Syntrophobacterales; f__Syntrophobacteraceae; g__; s__
2298	0.748276133	-0.181381886	2	k__Bacteria; p__Proteobacteria; c__Deltaproteobacteria; o__Myxococcales
2299	-2.402187248	-1.298217692	1	k__Bacteria
2301	0.297243667	0.315626918	1	k__Bacteria; p__Proteobacteria; c__Deltaproteobacteria; o__Myxococcales; f__; g__; s__
2302	-0.458537743	0.758762239	1	k__Bacteria; p__Acidobacteria; c__Acidobacteria-5; o__; f__; g__; s__
2303	0.263826515	0.318817917	1	k__Bacteria; p__Proteobacteria; c__Gammaproteobacteria; o__Legionellales; f__Coxiellaceae; g__Aquicella; s__
2304	-0.731176969	1.518257278	1	k__Bacteria; p__Planctomycetes; c__Planctomycetia; o__Gemmatales; f__Gemmataceae; g__; s__
2305	0.333807185	-0.150407966	2	k__Bacteria; p__TM6
2306	-0.195199502	0.511896978	1	k__Bacteria; p__Proteobacteria; c__Gammaproteobacteria; o__Legionellales; f__Legionellaceae; g__; s__
2307	-0.195199502	0.511896978	1	k__Bacteria; p__Acidobacteria; c__Acidobacteria; o__Acidobacteriales; f__Koribacteraceae
2308	0.934688165	-0.603174177	4	k__Bacteria; p__Chloroflexi; c__Ktedonobacteria; o__Thermogemmatisporales; f__Thermogemmatisporaceae
2309	1.057587362	-0.385079048	1	k__Bacteria
2310	-0.516569454	0.891405202	1	k__Bacteria; p__Proteobacteria; c__Alphaproteobacteria
2311	0.3057224	0.050140768	1	k__Bacteria; p__Proteobacteria; c__Betaproteobacteria; o__MND1; f__; g__; s__
2312	0.986261748	-0.219073131	1	k__Bacteria; p__Acidobacteria; c__Acidobacteria-2; o__; f__; g__; s__
2313	-2.402187248	-1.298217692	1	k__Bacteria; p__Actinobacteria; c__Acidimicrobiia; o__Acidimicrobiales; f__EB1017; g__; s__
2315	0.076484004	0.574897987	1	k__Bacteria; p__Bacteroidetes
2316	0.129555157	0.43651237	24	k__Bacteria; p__Acidobacteria; c__Acidobacteria; o__Acidobacteriales; f__Koribacteraceae; g__; s__
2317	-0.726332837	-0.538019346	5	k__Bacteria; p__Chloroflexi; c__Ellin6529; o__; f__; g__; s__
2318	0.944762936	-0.389575267	2	k__Bacteria; p__Actinobacteria; c__Actinobacteria; o__Actinomycetales
2320	0.315083995	-0.01670881	3	k__Bacteria; p__Proteobacteria; c__Deltaproteobacteria; o__Myxococcales; f__Myxococcaceae; g__; s__
2321	-0.256979732	-0.716880425	1	k__Bacteria; p__Chloroflexi; c__Ktedonobacteria
2322	0.68925931	-0.134877398	3	k__Bacteria; p__Bacteroidetes; c__Sphingobacteriia; o__Sphingobacteriales; f__Chitinophagaceae; g__; s__
2323	-0.29969416	0.605244128	1	k__Bacteria; p__Acidobacteria; c__Acidobacteria; o__Acidobacteriales; f__Acidobacteriaceae
2324	-1.125092598	1.812040127	1	k__Bacteria; p__Acidobacteria; c__Chloracidobacteria; o__; f__; g__; s__
2325	0.15937835	0.365944232	9	k__Bacteria; p__Bacteroidetes; c__Sphingobacteriia; o__Sphingobacteriales; f__Chitinophagaceae; g__Flavisolibacter; s__
2326	-2.402187248	-1.298217692	1	k__Bacteria
2327	-0.29969416	0.605244128	1	k__Bacteria; p__Proteobacteria; c__Betaproteobacteria
2329	-0.256979732	-0.716880425	1	k__Bacteria; p__Acidobacteria; c__iii1-8; o__32-20; f__; g__; s__
2330	0.3057224	0.050140768	1	k__Bacteria; p__Verrucomicrobia; c__[Spartobacteria]; o__[Chthoniobacterales]; f__[Chthoniobacteraceae]
[truncated: 6,541 more rows]
